# Supplementary material for: Meta-analysis of honey bee neurogenomic response links Deformed wing virus type A to precocious behavioral maturation
Source: Sci Rep. 2020 Feb 20;10:3101. doi: 10.1038/s41598-020-59808-4 (PMC7033282; doi:10.1038/s41598-020-59808-4)
Supplement: Supplementary file 1 — Dataset 1. [file 41598_2020_59808_MOESM1_ESM.xlsx]

## Sheet: Index
	Content	GEO Accession ID	Referenced study
Table S1	Study 1 edgeR results with universe of all tested genes	GSE130701	McNeill et al. 2015
Table S2	Study 2 edgeR results with universe of all tested genes	GSE85878	Shpigler et al. 2017
Table S3	Study 3 edgeR results with universe of all tested genes	GSE130702
Table S4	Study 4 edgeR results with universe of all tested genes	GSE130700
Table S5	Pairwise comparisons between all Studies using all genes associated with DWV
Table S6	Gene Ontology (GO) enrichment terms from positively correlated DWV-associated genes appearing in at least two datasets
Table S7	GO enrichment terms from negatively correlated DWV-associated genes appearing in at least two datasets
Table S8	GO enrichment terms from postively correlated DWV-associated genes from Study 1
Table S9	GO enrichment terms from negatively correlated DWV-associated genes from Study 1
Table S10	GO enrichment terms from postively correlated DWV-associated genes from Study 2
Table S11	GO enrichment terms from negatively correlated DWV-associated genes from Study 2
Table S12	GO enrichment terms from postively correlated DWV-associated genes from Study 3
Table S13	GO enrichment terms from negatively correlated DWV-associated genes from Study 3
Table S14	GO enrichment terms from postively correlated DWV-associated genes from Study 4
Table S15	GO enrichment terms from negatively correlated DWV-associated genes from Study 4
Table S16	Pairwise comparisons between all Studies and genes associated with nurse or forager behavioral state		Khamis et al. 2016
Table S17	Inferred regulatory relationships between putative transcription factors and their targets
Table S18	Transcription factors with predicted target genes significantly enriched in the DWV-associated gene lists of individual datasets
Table S19	Transcription factors with predicted target genes enriched in at least two DWV-associated gene lists
Table S20	Differentially expressed genes associated with unique clusters from single-cell RNA-Sequencing (unfiltered; FDR < 0.5 used for overlap analysis) with universe of all tested genes	GSE130785
Table S21	One-to-one Apis mellifera to Drosophila melanogaster reciprocal best hit peptide BLAST

## Sheet: Table S1
hb.gene.ID	hb.GB.ID	hb.gene.name	dmel.flybase.gene	dmel.flybase.name	dmel.flybase.symbol	logFC	logCPM	LR	PValue	FDR				universe	hb.gene.ID	dmel.flybase.gene
gene12117	#N/A	#N/A	#N/A	#N/A	#N/A	92.2435	6.45787	20.5641	5.7666e-06	0.00247497					gene0	FBgn0053276
gene4913	#N/A	#N/A	#N/A	#N/A	#N/A	56.1068	4.01617	13.086	0.000297513	0.0406286					gene1	#N/A
gene3623	#N/A	#N/A	#N/A	#N/A	#N/A	52.1385	3.33913	38.4238	5.69338e-10	8.55241e-07					gene2	FBgn0031545
gene9803	#N/A	#N/A	#N/A	#N/A	#N/A	27.6958	0.207777	59.702	1.10365e-14	4.97359e-11					gene3	FBgn0036660
gene6797	GB41806	calcyphosin-like protein	FBgn0038088	-	CG10126	25.3314	0.820533	15.6954	7.4406e-05	0.0167655					gene4	FBgn0015321
gene6041	#N/A	#N/A	#N/A	#N/A	#N/A	23.4355	1.31809	57.1616	4.01425e-14	1.20601e-10					gene5	FBgn0036030
gene4070	GB52324	chemosensory protein 3 precursor	FBgn0011695	Ejaculatory bulb protein III	EbpIII	21.8252	5.98615	114.084	1.24892e-26	1.12565e-22					gene6	FBgn0036028
gene9600	#N/A	#N/A	#N/A	#N/A	#N/A	17.7308	1.34807	13.0498	0.000303316	0.0408028					gene7	FBgn0035811
gene5263	GB46338	uncharacterized protein LOC724310	FBgn0043550	Tetraspanin 68C	Tsp68C	16.9709	0.458117	21.3662	3.79406e-06	0.00179978					gene8	#N/A
gene4976	GB43052	LOW QUALITY PROTEIN: paramyosin, long form	FBgn0003149	Paramyosin	Prm	15.9738	1.74982	27.031	2.00217e-07	0.000138812					gene10	#N/A
gene5000	0	paramyosin, short form-like	FBgn0003149	Paramyosin	Prm	15.6268	0.661564	18.0025	2.20619e-05	0.00621387					gene11	FBgn0001078
gene5829	GB53798	esterase E4	FBgn0032132	-	CG4382	15.3593	3.18044	23.1828	1.47311e-06	0.000775187					gene13	FBgn0027945
gene7105	GB51653	myosin heavy chain, muscle isoform X21	FBgn0264695	Myosin heavy chain	Mhc	14.686	3.85405	27.5208	1.55416e-07	0.000127342					gene14	FBgn0015925
gene4706	GB41297	transient receptor potential protein	FBgn0003861	transient receptor potential	trp	14.5647	0.0118618	12.5855	0.000388746	0.0461417					gene15	FBgn0004401
gene4470	#N/A	#N/A	#N/A	#N/A	#N/A	14.1427	0.913782	18.8606	1.40629e-05	0.00422497					gene16	FBgn0036745
gene4901	GB51214	troponin T, skeletal muscle isoform X2	FBgn0004169	upheld	up	13.5266	1.29026	19.138	1.21601e-05	0.00391426					gene18	#N/A
gene10435	GB47805	peptidoglycan-recognition protein S2 precursor	FBgn0043575	Peptidoglycan recognition protein SC2	PGRP-SC2	12.7417	5.52283	28.4613	9.559e-08	9.57281e-05					gene26	#N/A
gene3530	#N/A	#N/A	#N/A	#N/A	#N/A	12.7271	1.7219	15.8184	6.97212e-05	0.0163622					gene27	FBgn0030600
gene7373	GB42792	uncharacterized protein LOC409805 isoform X2	FBgn0038294	Myofilin	Mf	12.7178	2.35265	19.3806	1.07091e-05	0.00371236					gene28	FBgn0030603
gene9596	GB51787	myosin light chain alkali isoform X1	FBgn0002772	Myosin alkali light chain 1	Mlc1	12.3735	0.898282	15.4662	8.39961e-05	0.0180252					gene30	#N/A
gene480	#N/A	#N/A	#N/A	#N/A	#N/A	11.9865	0.812135	14.74	0.000123398	0.0216806					gene31	FBgn0034931
gene7438	#N/A	#N/A	#N/A	#N/A	#N/A	11.899	0.472018	16.6388	4.52171e-05	0.011644					gene35	FBgn0013469
gene8232	GB50974	titin isoform X5	FBgn0265991	Z band alternatively spliced PDZ-motif protein 52	Zasp52	11.7644	2.79658	28.5068	9.33684e-08	9.57281e-05					gene36	#N/A
gene3116	#N/A	#N/A	#N/A	#N/A	#N/A	11.7112	2.06692	25.8152	3.75717e-07	0.000241881					gene37	FBgn0261243
gene12093	GB51292	homeobox protein H90	FBgn0260642	Antennapedia	Antp	11.7036	-0.107481	13.6197	0.000223824	0.0336221					gene38	FBgn0000575
gene3555	#N/A	#N/A	#N/A	#N/A	#N/A	11.4389	0.482562	14.2378	0.000161102	0.0264002					gene41	FBgn0267398
gene10410	#N/A	#N/A	#N/A	#N/A	#N/A	11.4154	8.46653	24.5705	7.16406e-07	0.000430464					gene42	FBgn0035101
gene3745	#N/A	#N/A	#N/A	#N/A	#N/A	11.3728	1.73495	12.7707	0.000352082	0.0439581					gene44	FBgn0263251
gene5993	0	titin homolog	FBgn0265045	Stretchin-Mlck	Strn-Mlck	10.8805	4.52656	39.3648	3.51584e-10	6.33765e-07					gene45	FBgn0036063
gene8224	GB51068	arrestin homolog	FBgn0000121	Arrestin 2	Arr2	10.7369	2.20343	15.7893	7.08008e-05	0.0163622					gene46	#N/A
gene2231	GB55598	troponin I isoform X15	FBgn0283471	wings up A	wupA	10.4041	1.56976	15.2429	9.45308e-05	0.0198141					gene47	#N/A
gene8313	GB50931	neurogenic protein mastermind isoform X2	FBgn0003507	serpent	srp	10.1939	1.14129	12.9201	0.000325081	0.0430875					gene48	FBgn0035707
gene7394	#N/A	#N/A	#N/A	#N/A	#N/A	10.1882	2.13252	27.2217	1.81413e-07	0.000136256					gene49	#N/A
gene3814	GB44146	uncharacterized peptidase C1-like protein F26E4.3 isoform X2	FBgn0034709	Secreted Wg-interacting molecule	Swim	10.0803	2.19466	14.8478	0.000116547	0.0216806					gene51	#N/A
gene4281	0	homeobox protein SIX1 isoform X2	FBgn0003460	sine oculis	so	10.0748	1.00989	20.4026	6.27443e-06	0.00257052					gene52	#N/A
gene12030	GB51354	transcriptional regulator ovo isoform X6	FBgn0003028	ovo	ovo	9.6862	0.499007	13.8206	0.000201115	0.0312526					gene53	FBgn0033906
gene8032	GB48355	uncharacterized protein LOC410237 isoform X3	FBgn0031857	Linear Ubiquitin E3 ligase	LUBEL	9.61682	1.54361	13.8454	0.000198487	0.0312526					gene55	#N/A
gene10893	#N/A	#N/A	#N/A	#N/A	#N/A	9.23649	8.18598	21.2581	4.01405e-06	0.00180893					gene56	#N/A
gene1479	GB53962	protein 60A	FBgn0024234	glass bottom boat	gbb	9.23192	1.80622	13.2576	0.000271482	0.0382323					gene57	#N/A
gene4474	0	uncharacterized protein LOC100578156	FBgn0034647	poor Imd response upon knock-in	pirk	8.75523	5.4663	24.4386	7.67168e-07	0.000432155					gene58	#N/A
gene8369	#N/A	#N/A	#N/A	#N/A	#N/A	8.73464	4.45674	18.888	1.38622e-05	0.00422497					gene60	FBgn0000351
gene9408	GB43173	probable chitinase 10 isoform X1	FBgn0250907	Chitinase 10	Cht10	8.61609	2.67545	13.3508	0.000258312	0.036955					gene65	#N/A
gene8824	GB52656	uncharacterized protein LOC552154	FBgn0031629	C-type lectin 27kD	Clect27	7.93621	4.03565	17.3033	3.18638e-05	0.00844673					gene66	#N/A
gene3281	#N/A	#N/A	#N/A	#N/A	#N/A	7.66989	9.52672	44.8316	2.14728e-11	4.83836e-08					gene68	#N/A
gene6910	GB52829	chitinase-like protein Idgf4 isoform X2	FBgn0026415	Imaginal disc growth factor 4	Idgf4	7.12001	10.4266	12.7892	0.000348635	0.0439581					gene69	FBgn0023091
gene7914	#N/A	#N/A	#N/A	#N/A	#N/A	6.99901	4.52776	15.192	9.71145e-05	0.019893					gene72	#N/A
gene3166	GB41240	aquaporin AQPAn.G isoform X2	FBgn0015872	Drip	Drip	6.90867	4.07609	14.292	0.00015653	0.026379					gene74	FBgn0036254
gene4199	GB46705	obscurin isoform X6	FBgn0053519	Unc-89	Unc-89	6.79337	3.0993	12.7499	0.000356035	0.0439581					gene75	#N/A
gene4921	0	uncharacterized protein LOC726672	FBgn0028424	Juvenile hormone-inducible protein 26	JhI-26	6.17642	5.71903	14.9274	0.000111731	0.0216593					gene76	#N/A
gene4735	GB41333	DNA-directed RNA polymerase III subunit RPC1 isoform X2	FBgn0030687	RNA polymerase III subunit C160	RpIIIC160	6.13294	7.05029	14.2738	0.000158046	0.026379					gene78	#N/A
gene4542	0	protein anoxia up-regulated-like isoform X2	FBgn0266451	fau	fau	5.97001	4.75605	29.1989	6.53171e-08	8.41004e-05					gene79	FBgn0027657
gene8208	GB51059	uncharacterized protein LOC410211 isoform X9	FBgn0261565	Limpet	Lmpt	5.89432	4.9744	20.1819	7.04162e-06	0.0027594					gene81	FBgn0261479
gene3583	GB50482	uncharacterized protein LOC724971 isoform X4	FBgn0023479	Tequila	teq	5.69516	6.92645	18.5686	1.63902e-05	0.00476532					gene82	FBgn0260407
gene3202	GB46146	sodium/potassium-transporting ATPase subunit beta-2	FBgn0015777	nervana 2	nrv2	5.38245	8.44217	27.9186	1.26526e-07	0.000114038					gene83	#N/A
gene5995	GB47977	titin isoform X22	FBgn0086906	sallimus	sls	5.26054	7.60806	14.9706	0.000109202	0.0216593					gene84	FBgn0038816
gene4496	GB44647	voltage-dependent calcium channel subunit alpha-2/delta-3-like precursor	FBgn0261999	-	CG42817	5.21783	7.63837	12.4636	0.000414966	0.0485726					gene85	FBgn0034310
gene3377	GB53122	glutamate receptor ionotropic, kainate 2 isoform X3	FBgn0039927	-	CG11155	5.17058	4.68577	14.0663	0.000176477	0.0284033					gene86	FBgn0069969
gene1759	GB50763	arrestin domain-containing protein 4	FBgn0035103	Vitamin D[[3]] up-regulated protein 1	Vdup1	5.16092	3.89608	14.8026	0.000119373	0.0216806					gene89	#N/A
gene10475	GB49869	microsomal triglyceride transfer protein large subunit	FBgn0266369	Microsomal triacylglycerol transfer protein	Mtp	5.15517	6.06783	13.3877	0.000253279	0.0369121					gene90	#N/A
gene2160	GB55370	neurotrimin	FBgn0025878	wrapper	wrapper	4.98979	8.72243	13.383	0.000253916	0.0369121					gene91	#N/A
gene3272	#N/A	#N/A	#N/A	#N/A	#N/A	4.7901	7.69052	16.464	4.95837e-05	0.0124138					gene93	FBgn0260936
gene10789	GB51841	multiple inositol polyphosphate phosphatase 1	FBgn0026061	Multiple inositol polyphosphate phosphatase 1	Mipp1	4.72433	5.76651	12.5839	0.000389079	0.0461417					gene95	FBgn0035704
gene3000	GB53831	phospholipase ABHD3 isoform X1	FBgn0033382	alpha/beta hydrolase 1	Hydr1	4.66388	7.82076	23.0873	1.54814e-06	0.000775187					gene96	#N/A
gene2394	GB55510	cathepsin L1	FBgn0032228	-	CG5367	4.63487	6.98054	19.7685	8.74101e-06	0.00328261					gene97	#N/A
gene4131	GB40906	uncharacterized protein LOC725127 isoform X2	FBgn0011276	Helix loop helix protein 3B	HLH3B	4.60557	5.04056	19.3919	1.06456e-05	0.00371236					gene98	FBgn0032907
gene2069	GB49757	fatty acid binding protein isoform X1	FBgn0037913	fatty acid binding protein	fabp	4.38541	7.51809	14.7321	0.000123917	0.0216806					gene99	FBgn0052418
gene5853	GB49240	aldehyde dehydrogenase, mitochondrial	FBgn0012036	Aldehyde dehydrogenase	Aldh	4.24311	6.46609	13.1372	0.000289495	0.0401418					gene100	FBgn0033983
gene6317	#N/A	#N/A	#N/A	#N/A	#N/A	4.17795	6.63398	14.7144	0.000125085	0.0216806					gene101	FBgn0022787
gene5940	GB43280	amphiphysin isoform X3	FBgn0027356	Amphiphysin	Amph	4.12803	7.73453	19.2925	1.12143e-05	0.00374351					gene102	FBgn0035032
gene3634	GB50457	progestin and adipoQ receptor family member 3	FBgn0038256	-	CG7530	4.07086	7.4338	15.6114	7.77849e-05	0.0170994					gene103	FBgn0035179
gene3949	#N/A	#N/A	#N/A	#N/A	#N/A	3.92211	7.86257	16.2554	5.53518e-05	0.0134834					gene105	FBgn0036862
gene8302	GB50936	odorant binding protein 10 precursor	FBgn0011281	Odorant-binding protein 83a	Obp83a	3.91251	7.69737	13.6228	0.000223455	0.0336221					gene109	FBgn0003089
gene11227	GB46218	transferrin isoform X1	FBgn0034094	Transferrin 3	Tsf3	3.90724	3.89326	14.9069	0.000112946	0.0216593					gene118	#N/A
gene4762	#N/A	#N/A	#N/A	#N/A	#N/A	3.82448	7.58774	12.6241	0.000380815	0.0461417					gene119	FBgn0015766
gene11979	#N/A	#N/A	#N/A	#N/A	#N/A	3.68468	5.73753	12.8592	0.000335833	0.0432409					gene123	#N/A
gene3769	GB44175	protein 4.1 homolog isoform X2	FBgn0010434	coracle	cora	3.03308	8.52024	12.8724	0.000333464	0.0432409					gene124	FBgn0261854
gene7901	GB55881	protein tyrosine phosphatase type IVA 1 isoform X3	FBgn0024734	PRL-1 phosphatase	PRL-1	2.76121	9.16481	17.5144	2.85145e-05	0.00778791					gene126	#N/A
															gene127	FBgn0029976
															gene128	FBgn0058178
															gene129	FBgn0040871
															gene130	FBgn0003210
															gene131	FBgn0039857
															gene132	#N/A
															gene133	FBgn0061359
															gene134	FBgn0052544
															gene135	FBgn0039419
															gene136	FBgn0029898
															gene137	FBgn0023524
															gene138	FBgn0003423
															gene139	FBgn0030039
															gene140	FBgn0030038
															gene141	FBgn0037329
															gene142	FBgn0052495
															gene143	FBgn0030230
															gene144	FBgn0023512
															gene145	FBgn0031660
															gene146	FBgn0030087
															gene147	FBgn0034243
															gene148	FBgn0001404
															gene149	FBgn0003274
															gene151	FBgn0000319
															gene153	FBgn0083962
															gene154	#N/A
															gene155	#N/A
															gene156	#N/A
															gene157	#N/A
															gene158	#N/A
															gene159	FBgn0086707
															gene160	FBgn0034264
															gene161	#N/A
															gene162	FBgn0033988
															gene163	#N/A
															gene164	FBgn0036031
															gene165	FBgn0039955
															gene166	#N/A
															gene167	FBgn0260008
															gene168	FBgn0040022
															gene169	FBgn0040020
															gene170	FBgn0024182
															gene171	FBgn0261592
															gene172	FBgn0284254
															gene173	FBgn0038659
															gene174	FBgn0039932
															gene176	FBgn0039937
															gene177	FBgn0038275
															gene178	FBgn0265487
															gene179	#N/A
															gene180	FBgn0001208
															gene181	FBgn0032219
															gene184	FBgn0011232
															gene185	FBgn0032119
															gene186	FBgn0002973
															gene188	#N/A
															gene189	#N/A
															gene190	#N/A
															gene192	FBgn0032478
															gene193	#N/A
															gene195	FBgn0031635
															gene196	FBgn0051111
															gene197	#N/A
															gene198	FBgn0000114
															gene199	#N/A
															gene203	FBgn0004598
															gene204	#N/A
															gene205	#N/A
															gene207	#N/A
															gene208	#N/A
															gene210	FBgn0005533
															gene211	#N/A
															gene212	FBgn0037342
															gene213	#N/A
															gene214	FBgn0034066
															gene215	#N/A
															gene216	FBgn0030318
															gene218	FBgn0265523
															gene219	#N/A
															gene220	FBgn0030417
															gene222	FBgn0037330
															gene223	FBgn0037299
															gene225	FBgn0033692
															gene226	FBgn0025595
															gene227	FBgn0030930
															gene228	FBgn0283724
															gene229	FBgn0259986
															gene232	FBgn0037297
															gene233	FBgn0028744
															gene234	FBgn0033229
															gene235	FBgn0031851
															gene236	FBgn0031659
															gene237	FBgn0017579
															gene238	FBgn0025621
															gene239	FBgn0034086
															gene240	FBgn0033884
															gene241	#N/A
															gene242	FBgn0010583
															gene243	FBgn0020304
															gene244	FBgn0031995
															gene245	FBgn0031452
															gene246	FBgn0034372
															gene247	FBgn0034956
															gene248	FBgn0025549
															gene249	FBgn0029942
															gene250	FBgn0029709
															gene251	#N/A
															gene252	FBgn0026741
															gene253	FBgn0029861
															gene254	FBgn0037478
															gene255	FBgn0032906
															gene256	FBgn0243511
															gene259	FBgn0013751
															gene260	#N/A
															gene263	FBgn0030686
															gene264	FBgn0027338
															gene267	#N/A
															gene269	FBgn0040346
															gene271	#N/A
															gene272	FBgn0032015
															gene273	FBgn0032014
															gene275	FBgn0037000
															gene276	FBgn0032006
															gene277	FBgn0037837
															gene278	FBgn0032884
															gene279	FBgn0032726
															gene280	#N/A
															gene281	FBgn0284253
															gene282	FBgn0027093
															gene283	FBgn0003345
															gene284	#N/A
															gene291	#N/A
															gene293	FBgn0030997
															gene294	FBgn0030067
															gene297	FBgn0250848
															gene298	FBgn0000320
															gene299	FBgn0029905
															gene300	FBgn0031829
															gene301	#N/A
															gene302	FBgn0041707
															gene303	#N/A
															gene304	FBgn0031424
															gene306	FBgn0004242
															gene307	#N/A
															gene310	FBgn0011818
															gene311	FBgn0005613
															gene315	#N/A
															gene316	FBgn0046114
															gene317	FBgn0034902
															gene318	FBgn0013307
															gene319	FBgn0034903
															gene320	#N/A
															gene322	#N/A
															gene323	FBgn0260439
															gene324	FBgn0031474
															gene325	FBgn0034136
															gene327	FBgn0035232
															gene328	FBgn0266599
															gene329	FBgn0032916
															gene330	#N/A
															gene331	FBgn0032702
															gene332	#N/A
															gene334	#N/A
															gene335	#N/A
															gene336	FBgn0033085
															gene337	FBgn0026149
															gene338	FBgn0030026
															gene339	FBgn0020653
															gene342	FBgn0034240
															gene343	FBgn0033029
															gene344	FBgn0032919
															gene345	FBgn0260222
															gene346	FBgn0050290
															gene347	FBgn0033438
															gene356	#N/A
															gene357	FBgn0026083
															gene358	FBgn0030670
															gene359	#N/A
															gene360	#N/A
															gene363	FBgn0001112
															gene366	#N/A
															gene371	FBgn0037326
															gene372	#N/A
															gene373	FBgn0039150
															gene374	FBgn0039149
															gene375	#N/A
															gene376	FBgn0000064
															gene378	FBgn0263257
															gene380	#N/A
															gene381	FBgn0052133
															gene383	#N/A
															gene384	FBgn0014024
															gene385	FBgn0260997
															gene387	FBgn0023534
															gene388	FBgn0034913
															gene389	FBgn0029174
															gene390	#N/A
															gene391	FBgn0014870
															gene392	#N/A
															gene393	FBgn0004649
															gene395	FBgn0004419
															gene396	FBgn0015399
															gene400	#N/A
															gene401	#N/A
															gene402	#N/A
															gene403	#N/A
															gene406	FBgn0086693
															gene409	#N/A
															gene414	FBgn0011708
															gene415	FBgn0031842
															gene417	#N/A
															gene418	#N/A
															gene420	#N/A
															gene425	#N/A
															gene426	FBgn0036305
															gene428	#N/A
															gene429	FBgn0036760
															gene430	FBgn0001134
															gene433	#N/A
															gene434	FBgn0030073
															gene436	FBgn0029688
															gene437	FBgn0030485
															gene438	FBgn0030991
															gene439	FBgn0051974
															gene440	FBgn0031717
															gene441	FBgn0029798
															gene442	FBgn0029820
															gene443	FBgn0031392
															gene445	FBgn0029736
															gene446	FBgn0036213
															gene447	FBgn0031601
															gene448	FBgn0024994
															gene450	FBgn0023477
															gene451	FBgn0026400
															gene452	FBgn0039172
															gene453	FBgn0032042
															gene454	#N/A
															gene455	FBgn0028554
															gene456	FBgn0022069
															gene457	#N/A
															gene458	#N/A
															gene459	#N/A
															gene460	FBgn0011586
															gene461	FBgn0003074
															gene462	FBgn0034141
															gene463	FBgn0028400
															gene464	FBgn0037465
															gene465	FBgn0033494
															gene467	#N/A
															gene468	#N/A
															gene469	#N/A
															gene470	FBgn0036377
															gene471	#N/A
															gene472	#N/A
															gene473	FBgn0024191
															gene474	FBgn0264078
															gene475	#N/A
															gene479	FBgn0030592
															gene480	#N/A
															gene482	#N/A
															gene484	FBgn0030598
															gene485	#N/A
															gene486	#N/A
															gene487	FBgn0023215
															gene488	#N/A
															gene489	FBgn0011754
															gene490	FBgn0025519
															gene491	#N/A
															gene492	FBgn0263776
															gene493	#N/A
															gene494	#N/A
															gene495	#N/A
															gene496	FBgn0261108
															gene497	FBgn0011327
															gene498	#N/A
															gene501	#N/A
															gene502	#N/A
															gene503	FBgn0037262
															gene504	FBgn0039864
															gene506	#N/A
															gene507	FBgn0053094
															gene508	FBgn0030873
															gene509	FBgn0004449
															gene510	#N/A
															gene519	#N/A
															gene520	FBgn0015278
															gene522	#N/A
															gene526	#N/A
															gene527	#N/A
															gene528	FBgn0032475
															gene529	FBgn0001994
															gene531	FBgn0035916
															gene532	FBgn0015376
															gene533	#N/A
															gene534	#N/A
															gene535	#N/A
															gene537	#N/A
															gene538	FBgn0052250
															gene539	FBgn0035733
															gene541	#N/A
															gene542	FBgn0052296
															gene546	#N/A
															gene547	#N/A
															gene549	FBgn0038704
															gene550	FBgn0020386
															gene554	#N/A
															gene556	#N/A
															gene559	FBgn0030081
															gene560	FBgn0034816
															gene561	FBgn0030854
															gene563	FBgn0040007
															gene564	FBgn0036505
															gene565	FBgn0037364
															gene566	FBgn0264959
															gene567	FBgn0032216
															gene568	FBgn0030011
															gene569	FBgn0011211
															gene570	FBgn0030752
															gene571	FBgn0026777
															gene573	FBgn0039153
															gene574	FBgn0005536
															gene575	FBgn0033738
															gene577	FBgn0035648
															gene578	FBgn0263199
															gene579	FBgn0050421
															gene580	FBgn0015558
															gene581	#N/A
															gene582	FBgn0031174
															gene583	FBgn0011787
															gene584	#N/A
															gene585	FBgn0010269
															gene587	FBgn0029897
															gene588	FBgn0029896
															gene590	#N/A
															gene591	FBgn0017418
															gene592	FBgn0037679
															gene593	FBgn0263993
															gene594	FBgn0023528
															gene595	FBgn0029974
															gene598	#N/A
															gene599	#N/A
															gene603	FBgn0030723
															gene605	FBgn0035170
															gene607	FBgn0036278
															gene609	FBgn0052190
															gene610	FBgn0004870
															gene613	FBgn0050021
															gene614	#N/A
															gene615	FBgn0030805
															gene616	FBgn0031628
															gene618	FBgn0035636
															gene619	FBgn0030803
															gene620	FBgn0030109
															gene622	FBgn0053639
															gene623	#N/A
															gene624	FBgn0083228
															gene626	#N/A
															gene628	FBgn0031454
															gene629	FBgn0031455
															gene630	FBgn0263239
															gene631	#N/A
															gene633	FBgn0032154
															gene634	FBgn0051915
															gene635	FBgn0262716
															gene636	FBgn0027549
															gene637	FBgn0036008
															gene638	#N/A
															gene642	FBgn0052528
															gene643	FBgn0035374
															gene645	FBgn0029958
															gene646	FBgn0283469
															gene647	FBgn0041171
															gene648	#N/A
															gene649	FBgn0036317
															gene650	FBgn0040805
															gene651	#N/A
															gene652	FBgn0001189
															gene653	FBgn0036754
															gene654	FBgn0031191
															gene655	FBgn0028467
															gene656	FBgn0023129
															gene658	FBgn0033688
															gene659	#N/A
															gene660	FBgn0036827
															gene661	FBgn0031768
															gene662	FBgn0035420
															gene663	FBgn0031238
															gene665	FBgn0032222
															gene666	FBgn0042641
															gene667	#N/A
															gene668	FBgn0259166
															gene669	FBgn0003326
															gene670	FBgn0037922
															gene671	FBgn0085385
															gene672	FBgn0034527
															gene673	FBgn0086367
															gene674	FBgn0032635
															gene675	#N/A
															gene676	FBgn0024277
															gene677	FBgn0030552
															gene678	#N/A
															gene679	FBgn0010114
															gene681	FBgn0030360
															gene682	FBgn0267796
															gene683	FBgn0261555
															gene684	FBgn0030683
															gene685	FBgn0035356
															gene686	FBgn0011828
															gene687	#N/A
															gene689	FBgn0035235
															gene690	FBgn0035987
															gene692	FBgn0035904
															gene693	#N/A
															gene694	FBgn0010762
															gene695	FBgn0035959
															gene696	FBgn0033232
															gene697	FBgn0030060
															gene698	FBgn0261822
															gene699	FBgn0034797
															gene700	FBgn0003090
															gene701	#N/A
															gene707	FBgn0026619
															gene708	FBgn0033244
															gene709	FBgn0031816
															gene710	FBgn0002914
															gene711	#N/A
															gene712	FBgn0026417
															gene713	FBgn0034118
															gene714	#N/A
															gene715	#N/A
															gene716	#N/A
															gene719	#N/A
															gene721	FBgn0024956
															gene722	FBgn0260995
															gene723	#N/A
															gene724	FBgn0014092
															gene725	FBgn0266672
															gene726	FBgn0004915
															gene727	#N/A
															gene728	FBgn0261985
															gene729	FBgn0002183
															gene730	FBgn0032299
															gene731	FBgn0027498
															gene733	FBgn0032076
															gene735	FBgn0024273
															gene736	#N/A
															gene737	FBgn0039554
															gene739	FBgn0034962
															gene740	FBgn0015756
															gene741	FBgn0032167
															gene742	#N/A
															gene743	#N/A
															gene744	FBgn0053182
															gene745	#N/A
															gene746	#N/A
															gene747	FBgn0015801
															gene748	FBgn0260049
															gene749	FBgn0052121
															gene750	FBgn0037327
															gene752	#N/A
															gene753	FBgn0021761
															gene754	#N/A
															gene755	#N/A
															gene756	FBgn0020620
															gene757	FBgn0027786
															gene758	FBgn0036621
															gene759	FBgn0052103
															gene760	FBgn0030239
															gene761	FBgn0025109
															gene763	#N/A
															gene764	#N/A
															gene765	FBgn0037050
															gene766	FBgn0032719
															gene768	#N/A
															gene769	FBgn0034346
															gene772	FBgn0039683
															gene774	FBgn0040907
															gene777	FBgn0000996
															gene778	FBgn0029685
															gene779	FBgn0030481
															gene780	FBgn0033544
															gene781	FBgn0030465
															gene782	FBgn0033507
															gene783	FBgn0052226
															gene784	FBgn0037203
															gene785	FBgn0037202
															gene786	FBgn0044324
															gene789	FBgn0010348
															gene790	#N/A
															gene791	#N/A
															gene792	FBgn0003463
															gene793	#N/A
															gene794	#N/A
															gene795	#N/A
															gene797	FBgn0263706
															gene799	FBgn0266409
															gene800	FBgn0265784
															gene801	FBgn0034269
															gene803	FBgn0036919
															gene804	FBgn0027785
															gene806	#N/A
															gene807	FBgn0029094
															gene808	FBgn0051998
															gene810	FBgn0266518
															gene811	FBgn0037235
															gene812	FBgn0037249
															gene813	#N/A
															gene814	FBgn0038874
															gene815	FBgn0000527
															gene816	#N/A
															gene818	#N/A
															gene820	FBgn0264302
															gene822	FBgn0027111
															gene823	FBgn0035397
															gene825	FBgn0036007
															gene826	#N/A
															gene828	#N/A
															gene829	FBgn0035676
															gene830	FBgn0250911
															gene831	FBgn0035357
															gene832	FBgn0010247
															gene833	FBgn0015834
															gene834	#N/A
															gene835	FBgn0036702
															gene836	#N/A
															gene837	#N/A
															gene838	FBgn0004880
															gene839	#N/A
															gene840	#N/A
															gene841	#N/A
															gene842	#N/A
															gene843	#N/A
															gene844	#N/A
															gene845	FBgn0040623
															gene846	#N/A
															gene857	FBgn0034057
															gene858	FBgn0014411
															gene859	FBgn0053523
															gene860	#N/A
															gene861	FBgn0035769
															gene862	FBgn0035802
															gene867	#N/A
															gene868	#N/A
															gene870	FBgn0035540
															gene871	FBgn0069973
															gene873	#N/A
															gene875	#N/A
															gene883	FBgn0040765
															gene887	FBgn0264502
															gene888	FBgn0010341
															gene889	#N/A
															gene891	FBgn0265767
															gene892	FBgn0263220
															gene893	#N/A
															gene894	FBgn0250820
															gene895	FBgn0035102
															gene896	FBgn0037680
															gene897	FBgn0039620
															gene898	FBgn0032923
															gene899	#N/A
															gene900	FBgn0264753
															gene902	FBgn0015803
															gene904	#N/A
															gene905	FBgn0040069
															gene906	#N/A
															gene907	FBgn0039900
															gene908	FBgn0030889
															gene912	FBgn0002922
															gene913	FBgn0039911
															gene914	FBgn0266053
															gene915	#N/A
															gene916	FBgn0011202
															gene917	FBgn0014395
															gene918	FBgn0026374
															gene919	FBgn0036289
															gene920	FBgn0030101
															gene921	#N/A
															gene922	FBgn0033644
															gene923	FBgn0025743
															gene924	#N/A
															gene925	FBgn0038889
															gene926	FBgn0028990
															gene927	FBgn0011227
															gene928	FBgn0040005
															gene929	FBgn0051683
															gene930	FBgn0031314
															gene932	FBgn0041184
															gene934	FBgn0051713
															gene935	FBgn0260934
															gene937	#N/A
															gene938	FBgn0052225
															gene940	FBgn0037015
															gene942	FBgn0033766
															gene943	FBgn0033183
															gene944	FBgn0035383
															gene945	FBgn0028662
															gene946	#N/A
															gene947	FBgn0026479
															gene948	FBgn0261797
															gene949	FBgn0034049
															gene950	FBgn0029969
															gene951	FBgn0015247
															gene952	FBgn0260635
															gene953	FBgn0037716
															gene954	FBgn0004957
															gene955	FBgn0031952
															gene956	FBgn0028974
															gene957	FBgn0001086
															gene958	FBgn0001259
															gene959	#N/A
															gene960	FBgn0010409
															gene961	FBgn0020764
															gene962	FBgn0033663
															gene963	FBgn0014020
															gene964	FBgn0032640
															gene966	FBgn0001104
															gene967	#N/A
															gene968	FBgn0025186
															gene969	FBgn0037883
															gene970	FBgn0053051
															gene971	FBgn0037525
															gene972	FBgn0037702
															gene973	#N/A
															gene974	FBgn0267390
															gene976	#N/A
															gene977	FBgn0003321
															gene978	FBgn0010520
															gene979	FBgn0001075
															gene982	#N/A
															gene983	#N/A
															gene984	FBgn0036819
															gene985	#N/A
															gene986	FBgn0004860
															gene987	FBgn0023507
															gene988	#N/A
															gene989	FBgn0031538
															gene990	#N/A
															gene991	FBgn0031696
															gene992	FBgn0033564
															gene993	FBgn0020224
															gene994	FBgn0035438
															gene995	FBgn0035266
															gene996	FBgn0038107
															gene997	FBgn0034674
															gene998	FBgn0051617
															gene999	FBgn0061209
															gene1001	FBgn0013981
															gene1005	#N/A
															gene1007	FBgn0004378
															gene1008	FBgn0033995
															gene1009	FBgn0027588
															gene1015	FBgn0000492
															gene1016	#N/A
															gene1017	#N/A
															gene1018	FBgn0016685
															gene1019	FBgn0039296
															gene1020	FBgn0039714
															gene1021	FBgn0039667
															gene1022	#N/A
															gene1023	FBgn0028499
															gene1024	#N/A
															gene1025	FBgn0038183
															gene1026	FBgn0085384
															gene1027	FBgn0027868
															gene1028	FBgn0038271
															gene1029	FBgn0259482
															gene1030	FBgn0284252
															gene1031	#N/A
															gene1032	FBgn0031634
															gene1033	FBgn0004514
															gene1035	FBgn0037146
															gene1036	FBgn0036733
															gene1037	#N/A
															gene1038	#N/A
															gene1040	#N/A
															gene1041	#N/A
															gene1042	FBgn0051613
															gene1044	FBgn0260499
															gene1045	FBgn0005619
															gene1046	#N/A
															gene1047	FBgn0000448
															gene1048	FBgn0086446
															gene1049	FBgn0015561
															gene1050	FBgn0040696
															gene1051	FBgn0040697
															gene1052	FBgn0035505
															gene1053	FBgn0035504
															gene1054	FBgn0285955
															gene1056	FBgn0262562
															gene1057	FBgn0038545
															gene1058	FBgn0036742
															gene1060	FBgn0260386
															gene1061	#N/A
															gene1062	#N/A
															gene1064	FBgn0034012
															gene1066	FBgn0038248
															gene1067	#N/A
															gene1068	FBgn0039505
															gene1069	#N/A
															gene1070	FBgn0263346
															gene1073	FBgn0039354
															gene1075	FBgn0015949
															gene1077	#N/A
															gene1079	#N/A
															gene1080	FBgn0259821
															gene1081	FBgn0037766
															gene1082	#N/A
															gene1084	FBgn0034789
															gene1087	FBgn0035543
															gene1091	FBgn0086904
															gene1092	FBgn0033309
															gene1094	FBgn0034982
															gene1100	#N/A
															gene1101	FBgn0261836
															gene1103	FBgn0031702
															gene1104	FBgn0031700
															gene1105	FBgn0027505
															gene1106	FBgn0020497
															gene1107	FBgn0035028
															gene1108	FBgn0085390
															gene1109	FBgn0283682
															gene1110	FBgn0031361
															gene1117	FBgn0032054
															gene1118	FBgn0263200
															gene1121	FBgn0015546
															gene1122	#N/A
															gene1123	FBgn0086909
															gene1124	FBgn0051619
															gene1125	FBgn0032252
															gene1126	FBgn0034315
															gene1127	FBgn0020622
															gene1128	#N/A
															gene1129	FBgn0262869
															gene1131	FBgn0037950
															gene1132	FBgn0005564
															gene1133	FBgn0026375
															gene1134	FBgn0035371
															gene1135	FBgn0043903
															gene1136	FBgn0034590
															gene1138	FBgn0036405
															gene1139	#N/A
															gene1140	FBgn0039139
															gene1141	FBgn0039404
															gene1142	#N/A
															gene1144	#N/A
															gene1145	#N/A
															gene1146	FBgn0041588
															gene1147	FBgn0086675
															gene1148	FBgn0051019
															gene1149	FBgn0031319
															gene1150	FBgn0039625
															gene1151	FBgn0030738
															gene1152	#N/A
															gene1153	#N/A
															gene1154	#N/A
															gene1156	FBgn0000061
															gene1157	FBgn0032633
															gene1158	FBgn0263133
															gene1159	FBgn0024179
															gene1160	FBgn0039743
															gene1162	FBgn0259111
															gene1164	FBgn0031902
															gene1165	FBgn0031903
															gene1166	FBgn0002938
															gene1167	#N/A
															gene1170	FBgn0032863
															gene1171	FBgn0031344
															gene1172	FBgn0032428
															gene1173	FBgn0032429
															gene1174	FBgn0024983
															gene1175	FBgn0259174
															gene1176	FBgn0011259
															gene1178	FBgn0004839
															gene1179	#N/A
															gene1180	FBgn0004102
															gene1181	#N/A
															gene1182	#N/A
															gene1183	FBgn0034535
															gene1184	FBgn0050296
															gene1185	FBgn0265177
															gene1186	FBgn0001233
															gene1189	#N/A
															gene1190	FBgn0034558
															gene1191	FBgn0020272
															gene1192	FBgn0034008
															gene1193	FBgn0027360
															gene1194	FBgn0002638
															gene1195	FBgn0266801
															gene1196	#N/A
															gene1197	FBgn0034915
															gene1198	#N/A
															gene1199	FBgn0000077
															gene1200	FBgn0034537
															gene1201	FBgn0028704
															gene1202	FBgn0032683
															gene1203	FBgn0051352
															gene1204	#N/A
															gene1205	FBgn0037387
															gene1206	#N/A
															gene1207	FBgn0003310
															gene1209	FBgn0052944
															gene1210	FBgn0263594
															gene1211	FBgn0038922
															gene1212	FBgn0037383
															gene1213	FBgn0260935
															gene1214	#N/A
															gene1216	FBgn0036652
															gene1217	FBgn0035063
															gene1218	FBgn0034914
															gene1219	FBgn0038725
															gene1220	FBgn0032649
															gene1221	FBgn0036005
															gene1222	FBgn0026252
															gene1223	FBgn0035853
															gene1224	FBgn0034068
															gene1225	FBgn0001986
															gene1226	FBgn0050377
															gene1228	FBgn0013269
															gene1229	FBgn0035294
															gene1230	FBgn0034246
															gene1231	FBgn0034245
															gene1234	#N/A
															gene1235	FBgn0262116
															gene1236	FBgn0025381
															gene1237	#N/A
															gene1238	FBgn0040010
															gene1239	FBgn0002909
															gene1240	FBgn0033377
															gene1241	#N/A
															gene1242	FBgn0022786
															gene1243	FBgn0039638
															gene1244	FBgn0038474
															gene1246	FBgn0000633
															gene1247	#N/A
															gene1248	#N/A
															gene1249	FBgn0034986
															gene1250	FBgn0035026
															gene1251	#N/A
															gene1252	FBgn0259199
															gene1253	FBgn0001202
															gene1254	FBgn0029980
															gene1255	FBgn0011785
															gene1256	FBgn0037351
															gene1257	FBgn0038692
															gene1258	FBgn0038303
															gene1259	FBgn0033548
															gene1260	FBgn0260003
															gene1261	FBgn0035499
															gene1263	FBgn0035534
															gene1265	FBgn0033754
															gene1266	FBgn0035249
															gene1267	#N/A
															gene1268	FBgn0259224
															gene1269	FBgn0050263
															gene1270	FBgn0003435
															gene1272	FBgn0033240
															gene1273	FBgn0034022
															gene1274	FBgn0039943
															gene1275	FBgn0003366
															gene1276	#N/A
															gene1277	FBgn0264694
															gene1278	#N/A
															gene1279	FBgn0035475
															gene1280	#N/A
															gene1281	#N/A
															gene1282	FBgn0004666
															gene1283	FBgn0033615
															gene1284	FBgn0030518
															gene1285	FBgn0030323
															gene1286	#N/A
															gene1287	#N/A
															gene1288	#N/A
															gene1289	FBgn0033313
															gene1290	#N/A
															gene1291	FBgn0250874
															gene1293	FBgn0034631
															gene1294	FBgn0034419
															gene1295	FBgn0034564
															gene1297	#N/A
															gene1298	FBgn0027348
															gene1299	FBgn0061515
															gene1300	#N/A
															gene1301	FBgn0008636
															gene1302	FBgn0020617
															gene1304	FBgn0015524
															gene1305	FBgn0283510
															gene1306	FBgn0083983
															gene1308	FBgn0028685
															gene1310	FBgn0045064
															gene1311	FBgn0003141
															gene1312	FBgn0011742
															gene1313	FBgn0027569
															gene1314	FBgn0266580
															gene1315	FBgn0011016
															gene1316	FBgn0052590
															gene1317	FBgn0263782
															gene1318	FBgn0004832
															gene1319	#N/A
															gene1320	FBgn0013746
															gene1321	FBgn0085420
															gene1322	FBgn0044872
															gene1323	#N/A
															gene1324	#N/A
															gene1325	#N/A
															gene1327	FBgn0283508
															gene1331	#N/A
															gene1332	FBgn0035951
															gene1333	FBgn0030114
															gene1334	FBgn0262516
															gene1335	FBgn0038839
															gene1336	FBgn0025624
															gene1338	#N/A
															gene1339	#N/A
															gene1341	#N/A
															gene1342	#N/A
															gene1343	FBgn0038837
															gene1344	#N/A
															gene1346	#N/A
															gene1347	#N/A
															gene1348	#N/A
															gene1349	FBgn0025741
															gene1352	FBgn0039339
															gene1353	#N/A
															gene1354	FBgn0033188
															gene1355	#N/A
															gene1356	FBgn0036309
															gene1357	FBgn0014009
															gene1358	FBgn0000017
															gene1359	FBgn0028411
															gene1360	FBgn0035106
															gene1362	FBgn0040754
															gene1363	FBgn0011763
															gene1364	FBgn0017572
															gene1365	FBgn0027453
															gene1366	FBgn0034654
															gene1367	FBgn0039915
															gene1368	#N/A
															gene1369	FBgn0036272
															gene1370	FBgn0019637
															gene1371	#N/A
															gene1372	FBgn0034308
															gene1373	FBgn0037487
															gene1375	FBgn0030051
															gene1376	#N/A
															gene1377	FBgn0039067
															gene1379	FBgn0000565
															gene1380	FBgn0036801
															gene1381	FBgn0260027
															gene1382	FBgn0036369
															gene1383	FBgn0038686
															gene1384	FBgn0051224
															gene1385	#N/A
															gene1386	FBgn0037250
															gene1387	FBgn0038462
															gene1388	FBgn0032005
															gene1390	FBgn0085414
															gene1391	FBgn0033373
															gene1392	FBgn0033636
															gene1393	#N/A
															gene1394	#N/A
															gene1395	FBgn0034390
															gene1396	#N/A
															gene1398	FBgn0032221
															gene1400	FBgn0026181
															gene1401	FBgn0031098
															gene1402	FBgn0003292
															gene1403	#N/A
															gene1404	FBgn0040964
															gene1406	FBgn0023510
															gene1407	FBgn0004227
															gene1408	FBgn0037506
															gene1409	FBgn0034009
															gene1411	FBgn0051720
															gene1412	FBgn0031865
															gene1413	FBgn0031866
															gene1416	FBgn0032194
															gene1417	FBgn0035763
															gene1418	FBgn0052831
															gene1419	FBgn0035537
															gene1420	FBgn0028978
															gene1421	#N/A
															gene1423	FBgn0046247
															gene1424	FBgn0014127
															gene1425	FBgn0039025
															gene1426	FBgn0032987
															gene1427	FBgn0250843
															gene1428	FBgn0029158
															gene1429	#N/A
															gene1433	FBgn0034791
															gene1435	FBgn0036206
															gene1436	FBgn0036813
															gene1437	FBgn0029879
															gene1438	FBgn0031895
															gene1439	FBgn0031670
															gene1440	FBgn0034304
															gene1441	FBgn0030228
															gene1442	FBgn0013435
															gene1443	#N/A
															gene1445	FBgn0085444
															gene1446	FBgn0033380
															gene1447	#N/A
															gene1448	FBgn0001989
															gene1449	FBgn0034065
															gene1450	FBgn0034692
															gene1452	FBgn0031436
															gene1455	FBgn0041191
															gene1456	FBgn0040793
															gene1457	FBgn0266669
															gene1458	FBgn0037060
															gene1459	FBgn0037061
															gene1460	FBgn0032480
															gene1461	#N/A
															gene1462	#N/A
															gene1464	FBgn0067783
															gene1465	FBgn0025457
															gene1466	FBgn0038964
															gene1467	FBgn0261279
															gene1468	FBgn0031871
															gene1469	#N/A
															gene1470	FBgn0000228
															gene1471	FBgn0011476
															gene1472	FBgn0261067
															gene1473	FBgn0034249
															gene1475	FBgn0031298
															gene1476	FBgn0027515
															gene1477	FBgn0260486
															gene1478	FBgn0040235
															gene1479	FBgn0024234
															gene1480	FBgn0263197
															gene1482	FBgn0261563
															gene1484	FBgn0032612
															gene1487	#N/A
															gene1488	FBgn0013263
															gene1491	FBgn0003943
															gene1492	FBgn0035574
															gene1494	FBgn0036897
															gene1495	#N/A
															gene1496	FBgn0030460
															gene1497	FBgn0003891
															gene1498	#N/A
															gene1499	FBgn0041164
															gene1500	FBgn0025582
															gene1501	FBgn0033317
															gene1502	FBgn0261381
															gene1503	FBgn0264606
															gene1505	#N/A
															gene1506	FBgn0038542
															gene1507	#N/A
															gene1508	FBgn0263831
															gene1509	FBgn0263599
															gene1511	FBgn0031990
															gene1512	FBgn0263256
															gene1517	FBgn0085383
															gene1518	#N/A
															gene1519	FBgn0036915
															gene1520	#N/A
															gene1521	FBgn0001220
															gene1522	FBgn0031633
															gene1523	FBgn0265595
															gene1524	#N/A
															gene1526	#N/A
															gene1527	#N/A
															gene1529	FBgn0052816
															gene1531	FBgn0001319
															gene1533	FBgn0033652
															gene1534	FBgn0062449
															gene1536	FBgn0035164
															gene1537	FBgn0262975
															gene1538	FBgn0283442
															gene1539	#N/A
															gene1540	#N/A
															gene1541	#N/A
															gene1544	FBgn0031485
															gene1545	FBgn0266268
															gene1546	FBgn0086359
															gene1547	FBgn0035010
															gene1548	FBgn0064126
															gene1549	FBgn0000543
															gene1550	FBgn0037248
															gene1551	#N/A
															gene1552	#N/A
															gene1553	FBgn0033716
															gene1555	FBgn0030778
															gene1556	FBgn0034963
															gene1557	#N/A
															gene1559	FBgn0039305
															gene1561	#N/A
															gene1562	FBgn0040705
															gene1563	FBgn0005616
															gene1564	FBgn0034572
															gene1565	FBgn0004390
															gene1566	FBgn0038421
															gene1567	FBgn0028540
															gene1568	FBgn0032225
															gene1570	#N/A
															gene1573	FBgn0034180
															gene1576	FBgn0015773
															gene1577	#N/A
															gene1582	FBgn0052529
															gene1583	FBgn0000316
															gene1584	FBgn0261862
															gene1585	FBgn0014879
															gene1586	FBgn0051999
															gene1587	#N/A
															gene1588	FBgn0034694
															gene1589	FBgn0039731
															gene1590	FBgn0050295
															gene1593	FBgn0015269
															gene1594	FBgn0033465
															gene1595	#N/A
															gene1600	#N/A
															gene1605	FBgn0010300
															gene1608	FBgn0029665
															gene1609	FBgn0053138
															gene1610	FBgn0040918
															gene1611	#N/A
															gene1612	#N/A
															gene1613	#N/A
															gene1614	FBgn0002174
															gene1615	FBgn0032717
															gene1616	FBgn0026262
															gene1618	#N/A
															gene1620	FBgn0052037
															gene1621	FBgn0030853
															gene1622	FBgn0036111
															gene1623	FBgn0022288
															gene1624	FBgn0011660
															gene1625	FBgn0259168
															gene1626	#N/A
															gene1627	FBgn0037470
															gene1629	#N/A
															gene1630	FBgn0039215
															gene1631	FBgn0026313
															gene1632	FBgn0032153
															gene1633	#N/A
															gene1638	FBgn0028572
															gene1639	FBgn0013325
															gene1641	FBgn0030673
															gene1642	#N/A
															gene1643	FBgn0000500
															gene1649	#N/A
															gene1651	#N/A
															gene1652	FBgn0039959
															gene1653	FBgn0024222
															gene1654	FBgn0035771
															gene1655	FBgn0052380
															gene1656	FBgn0033061
															gene1658	#N/A
															gene1659	FBgn0266129
															gene1660	#N/A
															gene1663	FBgn0032988
															gene1664	FBgn0035713
															gene1665	FBgn0033807
															gene1667	FBgn0262738
															gene1669	FBgn0011603
															gene1670	#N/A
															gene1675	FBgn0035736
															gene1676	FBgn0032077
															gene1677	FBgn0039969
															gene1678	FBgn0010452
															gene1679	FBgn0032151
															gene1680	FBgn0015553
															gene1681	FBgn0036648
															gene1682	#N/A
															gene1683	FBgn0036484
															gene1684	FBgn0051324
															gene1685	FBgn0039188
															gene1686	FBgn0019644
															gene1687	FBgn0031092
															gene1688	FBgn0034481
															gene1689	FBgn0024698
															gene1690	FBgn0261109
															gene1691	FBgn0004597
															gene1692	FBgn0020767
															gene1693	FBgn0011769
															gene1694	#N/A
															gene1695	#N/A
															gene1696	#N/A
															gene1698	#N/A
															gene1701	FBgn0053096
															gene1702	FBgn0025777
															gene1703	FBgn0029079
															gene1704	FBgn0029992
															gene1705	#N/A
															gene1706	FBgn0000273
															gene1708	#N/A
															gene1709	FBgn0031631
															gene1710	#N/A
															gene1711	FBgn0033471
															gene1712	FBgn0032796
															gene1713	FBgn0032499
															gene1714	#N/A
															gene1715	FBgn0052039
															gene1716	#N/A
															gene1717	FBgn0004380
															gene1718	FBgn0032864
															gene1719	FBgn0261004
															gene1720	FBgn0037898
															gene1721	FBgn0037881
															gene1722	FBgn0262582
															gene1723	#N/A
															gene1724	FBgn0003862
															gene1725	#N/A
															gene1726	FBgn0034476
															gene1727	FBgn0045823
															gene1728	#N/A
															gene1729	FBgn0040505
															gene1730	#N/A
															gene1731	FBgn0012051
															gene1732	FBgn0035827
															gene1733	FBgn0085376
															gene1734	FBgn0036198
															gene1735	#N/A
															gene1736	#N/A
															gene1737	#N/A
															gene1738	#N/A
															gene1739	#N/A
															gene1740	#N/A
															gene1741	FBgn0027287
															gene1745	FBgn0051708
															gene1747	FBgn0034688
															gene1748	FBgn0267378
															gene1749	#N/A
															gene1751	#N/A
															gene1752	FBgn0000008
															gene1754	#N/A
															gene1755	#N/A
															gene1756	#N/A
															gene1757	FBgn0038675
															gene1758	FBgn0035415
															gene1759	FBgn0035103
															gene1760	FBgn0039210
															gene1761	FBgn0013467
															gene1763	FBgn0051922
															gene1764	FBgn0260748
															gene1767	#N/A
															gene1769	FBgn0261953
															gene1770	FBgn0022987
															gene1771	FBgn0052939
															gene1772	FBgn0037973
															gene1773	FBgn0259245
															gene1776	#N/A
															gene1777	#N/A
															gene1778	FBgn0028474
															gene1779	#N/A
															gene1780	FBgn0046685
															gene1781	FBgn0037529
															gene1782	FBgn0260005
															gene1785	FBgn0028969
															gene1786	FBgn0267977
															gene1787	FBgn0265048
															gene1788	FBgn0037466
															gene1789	FBgn0036356
															gene1790	FBgn0032204
															gene1791	FBgn0261683
															gene1792	FBgn0023172
															gene1793	FBgn0032720
															gene1794	FBgn0033208
															gene1795	FBgn0036052
															gene1796	FBgn0052484
															gene1797	FBgn0035753
															gene1798	FBgn0031042
															gene1799	FBgn0266019
															gene1800	FBgn0003011
															gene1801	FBgn0046687
															gene1803	FBgn0033075
															gene1804	#N/A
															gene1805	FBgn0005659
															gene1806	#N/A
															gene1807	FBgn0029088
															gene1810	FBgn0010774
															gene1811	FBgn0030863
															gene1812	FBgn0038453
															gene1813	FBgn0034058
															gene1814	#N/A
															gene1819	FBgn0259216
															gene1820	FBgn0036773
															gene1821	#N/A
															gene1822	#N/A
															gene1824	FBgn0035993
															gene1825	FBgn0036932
															gene1826	FBgn0036998
															gene1827	FBgn0026418
															gene1828	#N/A
															gene1829	FBgn0261090
															gene1830	FBgn0261085
															gene1832	FBgn0086785
															gene1833	FBgn0030093
															gene1834	FBgn0029833
															gene1835	FBgn0032391
															gene1836	FBgn0010741
															gene1837	FBgn0015838
															gene1838	FBgn0011715
															gene1839	FBgn0037912
															gene1840	FBgn0262719
															gene1841	FBgn0026566
															gene1842	FBgn0025802
															gene1843	FBgn0010380
															gene1844	FBgn0039300
															gene1845	FBgn0030809
															gene1846	FBgn0027581
															gene1847	#N/A
															gene1849	FBgn0260943
															gene1853	FBgn0034744
															gene1854	#N/A
															gene1855	FBgn0263772
															gene1857	FBgn0013347
															gene1858	FBgn0033656
															gene1859	FBgn0037911
															gene1860	#N/A
															gene1861	FBgn0033899
															gene1862	#N/A
															gene1864	FBgn0261436
															gene1865	FBgn0040077
															gene1866	FBgn0040076
															gene1867	FBgn0053505
															gene1868	FBgn0040324
															gene1869	#N/A
															gene1870	FBgn0050390
															gene1873	FBgn0031194
															gene1874	#N/A
															gene1877	#N/A
															gene1878	#N/A
															gene1879	FBgn0029996
															gene1880	FBgn0036141
															gene1881	FBgn0035437
															gene1882	FBgn0004057
															gene1885	FBgn0027101
															gene1886	#N/A
															gene1887	FBgn0013987
															gene1888	FBgn0036735
															gene1889	#N/A
															gene1891	#N/A
															gene1893	#N/A
															gene1894	#N/A
															gene1895	FBgn0036038
															gene1896	FBgn0011573
															gene1897	#N/A
															gene1898	FBgn0037298
															gene1900	#N/A
															gene1901	FBgn0003062
															gene1902	FBgn0261850
															gene1903	FBgn0283450
															gene1904	#N/A
															gene1905	FBgn0010786
															gene1906	FBgn0036928
															gene1907	FBgn0033890
															gene1909	FBgn0025391
															gene1910	#N/A
															gene1911	#N/A
															gene1912	#N/A
															gene1913	#N/A
															gene1914	FBgn0266377
															gene1915	#N/A
															gene1916	#N/A
															gene1917	#N/A
															gene1920	#N/A
															gene1926	#N/A
															gene1935	#N/A
															gene1938	#N/A
															gene1939	#N/A
															gene1940	#N/A
															gene1941	#N/A
															gene1942	#N/A
															gene1944	#N/A
															gene1945	#N/A
															gene1949	#N/A
															gene1950	#N/A
															gene1951	#N/A
															gene1952	#N/A
															gene1953	#N/A
															gene1954	#N/A
															gene1955	#N/A
															gene1956	#N/A
															gene1957	#N/A
															gene1958	#N/A
															gene1959	#N/A
															gene1960	#N/A
															gene1961	#N/A
															gene1963	#N/A
															gene1965	#N/A
															gene1979	#N/A
															gene1980	#N/A
															gene1981	#N/A
															gene1982	#N/A
															gene1984	FBgn0034786
															gene1986	FBgn0037141
															gene1987	FBgn0034650
															gene1988	FBgn0033551
															gene1989	FBgn0023081
															gene1990	FBgn0002552
															gene1991	FBgn0039385
															gene1992	#N/A
															gene1994	FBgn0023023
															gene1995	FBgn0029095
															gene1996	#N/A
															gene1997	FBgn0036728
															gene1998	FBgn0031759
															gene1999	FBgn0024238
															gene2000	#N/A
															gene2001	#N/A
															gene2002	#N/A
															gene2003	#N/A
															gene2005	#N/A
															gene2007	FBgn0027596
															gene2008	FBgn0260857
															gene2009	FBgn0032408
															gene2010	#N/A
															gene2013	FBgn0031217
															gene2014	FBgn0025725
															gene2015	FBgn0039904
															gene2016	#N/A
															gene2017	FBgn0013334
															gene2018	FBgn0003545
															gene2019	FBgn0029756
															gene2020	FBgn0265605
															gene2021	#N/A
															gene2022	FBgn0037714
															gene2023	FBgn0263864
															gene2034	#N/A
															gene2035	#N/A
															gene2037	#N/A
															gene2040	FBgn0020300
															gene2041	#N/A
															gene2052	FBgn0029512
															gene2053	FBgn0039589
															gene2055	FBgn0025360
															gene2058	FBgn0037626
															gene2059	#N/A
															gene2061	FBgn0025638
															gene2062	FBgn0260940
															gene2063	#N/A
															gene2064	FBgn0036214
															gene2065	#N/A
															gene2066	#N/A
															gene2067	FBgn0040351
															gene2068	#N/A
															gene2069	FBgn0037913
															gene2070	FBgn0026778
															gene2071	#N/A
															gene2072	#N/A
															gene2075	#N/A
															gene2076	FBgn0265598
															gene2078	#N/A
															gene2079	FBgn0033264
															gene2080	FBgn0023509
															gene2083	#N/A
															gene2084	FBgn0053181
															gene2085	FBgn0036725
															gene2086	FBgn0263219
															gene2087	#N/A
															gene2088	FBgn0036756
															gene2089	FBgn0038471
															gene2090	#N/A
															gene2091	#N/A
															gene2092	FBgn0030063
															gene2094	FBgn0029681
															gene2095	#N/A
															gene2096	FBgn0000008
															gene2097	#N/A
															gene2098	#N/A
															gene2099	FBgn0003231
															gene2100	FBgn0011296
															gene2101	#N/A
															gene2102	FBgn0034727
															gene2103	FBgn0036973
															gene2104	FBgn0040336
															gene2105	FBgn0028369
															gene2106	FBgn0259727
															gene2107	FBgn0039259
															gene2108	#N/A
															gene2109	FBgn0260745
															gene2110	FBgn0035204
															gene2111	FBgn0035203
															gene2112	FBgn0264693
															gene2113	#N/A
															gene2114	#N/A
															gene2116	FBgn0052137
															gene2117	#N/A
															gene2119	#N/A
															gene2122	FBgn0037659
															gene2124	#N/A
															gene2125	FBgn0026411
															gene2126	FBgn0030883
															gene2127	FBgn0038763
															gene2128	FBgn0037092
															gene2129	FBgn0026371
															gene2130	FBgn0036450
															gene2131	FBgn0036769
															gene2132	FBgn0029835
															gene2133	FBgn0034869
															gene2134	#N/A
															gene2135	FBgn0259221
															gene2136	#N/A
															gene2137	FBgn0036365
															gene2138	#N/A
															gene2141	#N/A
															gene2142	FBgn0035205
															gene2143	#N/A
															gene2144	FBgn0011286
															gene2146	#N/A
															gene2147	FBgn0004369
															gene2148	#N/A
															gene2149	#N/A
															gene2150	FBgn0250823
															gene2151	#N/A
															gene2152	FBgn0261286
															gene2153	#N/A
															gene2154	FBgn0034722
															gene2155	FBgn0011726
															gene2157	FBgn0033177
															gene2158	FBgn0016691
															gene2159	FBgn0085380
															gene2160	FBgn0025878
															gene2161	FBgn0034177
															gene2162	FBgn0264962
															gene2163	FBgn0031882
															gene2164	FBgn0034500
															gene2165	FBgn0266449
															gene2166	FBgn0002622
															gene2167	#N/A
															gene2168	FBgn0003965
															gene2169	FBgn0083956
															gene2170	FBgn0004512
															gene2173	FBgn0039420
															gene2174	FBgn0032202
															gene2175	FBgn0005596
															gene2177	#N/A
															gene2179	FBgn0037100
															gene2180	FBgn0051957
															gene2182	FBgn0031575
															gene2183	FBgn0036020
															gene2185	FBgn0052177
															gene2186	FBgn0043456
															gene2187	FBgn0032479
															gene2189	FBgn0041111
															gene2190	#N/A
															gene2191	#N/A
															gene2192	FBgn0033763
															gene2193	FBgn0034184
															gene2194	FBgn0026721
															gene2195	FBgn0032593
															gene2196	FBgn0260817
															gene2197	FBgn0029839
															gene2198	FBgn0029838
															gene2199	FBgn0029837
															gene2203	#N/A
															gene2204	#N/A
															gene2206	#N/A
															gene2208	FBgn0033451
															gene2209	FBgn0266186
															gene2210	FBgn0259150
															gene2211	FBgn0259994
															gene2215	FBgn0030964
															gene2216	#N/A
															gene2219	FBgn0010316
															gene2220	#N/A
															gene2221	#N/A
															gene2222	#N/A
															gene2224	#N/A
															gene2225	FBgn0035142
															gene2226	FBgn0030435
															gene2227	FBgn0033762
															gene2228	FBgn0036935
															gene2229	#N/A
															gene2230	#N/A
															gene2231	FBgn0283471
															gene2232	#N/A
															gene2235	FBgn0030449
															gene2237	FBgn0034742
															gene2238	FBgn0261020
															gene2240	FBgn0086378
															gene2241	FBgn0037661
															gene2243	FBgn0004795
															gene2244	#N/A
															gene2245	#N/A
															gene2246	FBgn0283499
															gene2247	FBgn0087007
															gene2248	FBgn0031651
															gene2249	FBgn0035088
															gene2250	#N/A
															gene2251	FBgn0036746
															gene2253	#N/A
															gene2254	#N/A
															gene2255	FBgn0050069
															gene2256	#N/A
															gene2257	FBgn0025814
															gene2258	FBgn0036516
															gene2262	#N/A
															gene2263	FBgn0032643
															gene2264	FBgn0016794
															gene2266	FBgn0261617
															gene2267	#N/A
															gene2268	#N/A
															gene2269	FBgn0030703
															gene2270	FBgn0034452
															gene2271	FBgn0040752
															gene2274	FBgn0086655
															gene2275	FBgn0040238
															gene2276	FBgn0032120
															gene2277	FBgn0004868
															gene2278	FBgn0027780
															gene2279	FBgn0025637
															gene2281	#N/A
															gene2283	FBgn0030218
															gene2284	FBgn0025639
															gene2285	FBgn0010220
															gene2286	FBgn0021979
															gene2287	FBgn0040294
															gene2288	FBgn0267975
															gene2289	FBgn0038742
															gene2290	FBgn0050053
															gene2291	FBgn0262483
															gene2292	#N/A
															gene2293	FBgn0004003
															gene2294	#N/A
															gene2295	FBgn0003134
															gene2296	FBgn0021767
															gene2298	FBgn0023506
															gene2301	#N/A
															gene2302	#N/A
															gene2303	FBgn0041188
															gene2304	FBgn0037561
															gene2305	FBgn0034223
															gene2306	#N/A
															gene2307	FBgn0030655
															gene2308	FBgn0037880
															gene2309	FBgn0052425
															gene2311	FBgn0033929
															gene2312	FBgn0036958
															gene2313	FBgn0042134
															gene2314	FBgn0036354
															gene2315	FBgn0052446
															gene2316	#N/A
															gene2317	FBgn0028717
															gene2318	FBgn0024732
															gene2319	FBgn0033679
															gene2320	FBgn0085284
															gene2321	FBgn0030625
															gene2322	FBgn0263241
															gene2323	#N/A
															gene2324	FBgn0033243
															gene2325	FBgn0038921
															gene2326	FBgn0030992
															gene2327	#N/A
															gene2328	#N/A
															gene2329	#N/A
															gene2330	#N/A
															gene2331	#N/A
															gene2332	FBgn0003205
															gene2333	FBgn0003969
															gene2334	FBgn0040890
															gene2335	#N/A
															gene2336	#N/A
															gene2338	#N/A
															gene2340	FBgn0261274
															gene2341	FBgn0039632
															gene2342	FBgn0086370
															gene2343	FBgn0033463
															gene2344	#N/A
															gene2346	FBgn0037608
															gene2347	FBgn0010328
															gene2348	FBgn0029152
															gene2349	FBgn0036476
															gene2350	#N/A
															gene2351	#N/A
															gene2352	FBgn0037607
															gene2353	FBgn0003410
															gene2354	#N/A
															gene2355	#N/A
															gene2356	FBgn0001991
															gene2358	FBgn0037051
															gene2359	FBgn0027335
															gene2360	FBgn0010620
															gene2361	FBgn0005666
															gene2362	#N/A
															gene2363	FBgn0031664
															gene2364	FBgn0032704
															gene2365	FBgn0028688
															gene2366	FBgn0026869
															gene2368	#N/A
															gene2369	FBgn0034073
															gene2370	#N/A
															gene2372	#N/A
															gene2373	FBgn0003748
															gene2374	#N/A
															gene2375	FBgn0034083
															gene2376	FBgn0052850
															gene2377	FBgn0032136
															gene2378	FBgn0038855
															gene2379	#N/A
															gene2380	FBgn0037894
															gene2381	FBgn0024728
															gene2382	FBgn0035140
															gene2383	FBgn0030035
															gene2384	FBgn0032197
															gene2385	FBgn0028473
															gene2386	FBgn0039914
															gene2387	FBgn0036262
															gene2388	FBgn0003638
															gene2389	FBgn0031988
															gene2390	FBgn0053653
															gene2391	FBgn0039635
															gene2392	FBgn0036911
															gene2393	FBgn0031461
															gene2394	FBgn0032228
															gene2395	FBgn0263112
															gene2396	FBgn0016123
															gene2397	FBgn0036479
															gene2398	#N/A
															gene2399	FBgn0039544
															gene2400	#N/A
															gene2401	#N/A
															gene2402	FBgn0017561
															gene2403	FBgn0027087
															gene2404	#N/A
															gene2405	FBgn0085386
															gene2407	#N/A
															gene2411	FBgn0034277
															gene2412	FBgn0082831
															gene2413	FBgn0052708
															gene2414	FBgn0035023
															gene2415	FBgn0265003
															gene2417	#N/A
															gene2418	FBgn0036710
															gene2419	FBgn0039877
															gene2420	FBgn0035251
															gene2421	FBgn0025712
															gene2422	#N/A
															gene2423	FBgn0259212
															gene2424	FBgn0036663
															gene2425	#N/A
															gene2426	FBgn0036165
															gene2427	FBgn0040087
															gene2428	FBgn0017566
															gene2429	FBgn0028737
															gene2430	FBgn0034162
															gene2431	FBgn0035336
															gene2432	FBgn0064225
															gene2433	FBgn0033235
															gene2434	#N/A
															gene2435	FBgn0027507
															gene2436	FBgn0261710
															gene2437	FBgn0033527
															gene2438	FBgn0031107
															gene2439	FBgn0031093
															gene2440	FBgn0020513
															gene2441	FBgn0004901
															gene2442	FBgn0260390
															gene2443	FBgn0033379
															gene2445	#N/A
															gene2447	#N/A
															gene2448	FBgn0032986
															gene2449	FBgn0033010
															gene2450	FBgn0038805
															gene2451	#N/A
															gene2452	FBgn0263979
															gene2453	FBgn0264087
															gene2454	FBgn0037481
															gene2458	#N/A
															gene2465	FBgn0002931
															gene2466	FBgn0031645
															gene2467	#N/A
															gene2469	#N/A
															gene2470	FBgn0011829
															gene2475	FBgn0032420
															gene2476	#N/A
															gene2477	FBgn0050419
															gene2496	FBgn0005322
															gene2497	FBgn0026379
															gene2499	FBgn0032016
															gene2501	FBgn0000182
															gene2502	FBgn0035876
															gene2503	FBgn0000229
															gene2504	#N/A
															gene2505	#N/A
															gene2506	#N/A
															gene2507	FBgn0027538
															gene2508	#N/A
															gene2509	FBgn0029718
															gene2510	FBgn0264598
															gene2512	FBgn0031044
															gene2513	FBgn0019925
															gene2514	FBgn0011566
															gene2515	#N/A
															gene2516	FBgn0034940
															gene2517	FBgn0051155
															gene2518	FBgn0051216
															gene2519	#N/A
															gene2520	#N/A
															gene2521	FBgn0264294
															gene2522	FBgn0025615
															gene2523	FBgn0040068
															gene2524	FBgn0000477
															gene2525	#N/A
															gene2526	#N/A
															gene2527	#N/A
															gene2528	#N/A
															gene2529	#N/A
															gene2531	FBgn0033935
															gene2533	FBgn0029882
															gene2534	FBgn0030421
															gene2535	FBgn0033921
															gene2536	#N/A
															gene2537	FBgn0035385
															gene2539	#N/A
															gene2540	#N/A
															gene2541	#N/A
															gene2542	FBgn0034299
															gene2543	FBgn0052654
															gene2544	FBgn0260855
															gene2545	FBgn0030406
															gene2546	FBgn0032169
															gene2548	FBgn0030408
															gene2550	#N/A
															gene2552	FBgn0030321
															gene2553	FBgn0010303
															gene2554	FBgn0040372
															gene2556	FBgn0263111
															gene2557	FBgn0000611
															gene2558	#N/A
															gene2559	FBgn0038746
															gene2560	FBgn0263997
															gene2561	#N/A
															gene2562	#N/A
															gene2564	#N/A
															gene2568	FBgn0284435
															gene2569	#N/A
															gene2570	#N/A
															gene2572	FBgn0029943
															gene2574	#N/A
															gene2575	#N/A
															gene2576	#N/A
															gene2577	#N/A
															gene2578	#N/A
															gene2579	FBgn0033782
															gene2580	#N/A
															gene2581	FBgn0033737
															gene2583	FBgn0260446
															gene2584	#N/A
															gene2585	FBgn0040339
															gene2586	FBgn0014133
															gene2590	#N/A
															gene2591	FBgn0264443
															gene2595	#N/A
															gene2596	FBgn0033686
															gene2597	FBgn0035879
															gene2598	FBgn0032938
															gene2599	#N/A
															gene2601	#N/A
															gene2602	FBgn0025742
															gene2603	FBgn0035719
															gene2604	FBgn0003079
															gene2605	FBgn0029648
															gene2606	FBgn0037504
															gene2607	#N/A
															gene2608	FBgn0052645
															gene2609	FBgn0030457
															gene2610	FBgn0029666
															gene2611	FBgn0001218
															gene2612	FBgn0036271
															gene2613	#N/A
															gene2614	#N/A
															gene2615	FBgn0000259
															gene2616	FBgn0000063
															gene2617	FBgn0029672
															gene2618	FBgn0022224
															gene2619	FBgn0263398
															gene2620	FBgn0030407
															gene2621	FBgn0003656
															gene2622	FBgn0035533
															gene2623	#N/A
															gene2624	FBgn0030357
															gene2625	#N/A
															gene2626	#N/A
															gene2627	FBgn0030358
															gene2628	FBgn0026679
															gene2629	FBgn0010660
															gene2630	FBgn0030000
															gene2631	FBgn0250789
															gene2632	FBgn0000567
															gene2633	#N/A
															gene2634	FBgn0033450
															gene2636	#N/A
															gene2637	FBgn0062413
															gene2638	FBgn0032782
															gene2639	#N/A
															gene2640	FBgn0033060
															gene2641	FBgn0001280
															gene2642	#N/A
															gene2644	FBgn0020445
															gene2645	#N/A
															gene2646	FBgn0032883
															gene2647	FBgn0035639
															gene2648	FBgn0035772
															gene2649	FBgn0261608
															gene2650	FBgn0031681
															gene2652	FBgn0027602
															gene2653	#N/A
															gene2655	FBgn0011758
															gene2660	FBgn0261976
															gene2661	FBgn0026319
															gene2662	#N/A
															gene2664	#N/A
															gene2665	#N/A
															gene2666	FBgn0032700
															gene2667	#N/A
															gene2668	FBgn0032703
															gene2669	#N/A
															gene2670	FBgn0032414
															gene2671	#N/A
															gene2673	FBgn0034430
															gene2674	#N/A
															gene2675	FBgn0026060
															gene2676	FBgn0034418
															gene2677	FBgn0015402
															gene2678	#N/A
															gene2679	#N/A
															gene2680	#N/A
															gene2681	FBgn0035638
															gene2682	FBgn0086694
															gene2683	#N/A
[truncated: 7,014 more rows]

## Sheet: Table S2
hb.gene.ID	hb.GB.ID	hb.gene.name	dmel.flybase.gene	dmel.flybase.name	dmel.flybase.symbol	logFC	logCPM	LR	PValue	FDR				universe	hb.gene.id	dmel.flybase.gene
gene12117	#N/A	#N/A	#N/A	#N/A	#N/A	45.1852	7.47217	622.131	2.57207e-137	1.22302e-133					gene0	FBgn0053276
gene3623	#N/A	#N/A	#N/A	#N/A	#N/A	30.9618	2.64612	495.381	9.61531e-110	1.82883e-106					gene1	#N/A
gene4913	#N/A	#N/A	#N/A	#N/A	#N/A	30.4585	7.26218	279.333	1.04963e-62	5.54555e-60					gene2	FBgn0031545
gene8507	#N/A	#N/A	#N/A	#N/A	#N/A	29.4729	4.7208	206.348	8.60401e-47	3.14708e-44					gene3	FBgn0036660
gene1636	GB52667	uncharacterized protein LOC552202 isoform X1	FBgn0031002	-	CG14196	17.3093	3.19767	43.9805	3.31666e-11	1.585e-09					gene4	FBgn0015321
gene10435	GB47805	peptidoglycan-recognition protein S2 precursor	FBgn0043575	Peptidoglycan recognition protein SC2	PGRP-SC2	10.6465	6.85844	633.471	8.78963e-140	8.35893e-136					gene5	FBgn0036030
gene6797	GB41806	calcyphosin-like protein	FBgn0038088	-	CG10126	10.3672	2.27647	572.658	1.48313e-126	4.70152e-123					gene6	FBgn0036028
gene6041	#N/A	#N/A	#N/A	#N/A	#N/A	10.1976	2.36608	249.219	3.84351e-56	1.66144e-53					gene7	FBgn0035811
gene7566	GB42889	neprilysin-1 isoform X2	FBgn0039478	Neprilysin 5	Nep5	10.1099	3.34922	343.301	1.21886e-76	1.15913e-73					gene8	#N/A
gene11416	#N/A	#N/A	#N/A	#N/A	#N/A	10.0346	3.08517	468.086	8.3615e-104	9.93973e-101					gene10	#N/A
gene4474	0	uncharacterized protein LOC100578156	FBgn0034647	poor Imd response upon knock-in	pirk	8.47191	5.6443	481.489	1.01353e-106	1.60644e-103					gene11	FBgn0001078
gene10410	#N/A	#N/A	#N/A	#N/A	#N/A	8.39776	9.37716	221.612	4.02503e-50	1.53112e-47					gene13	FBgn0027945
gene9873	#N/A	#N/A	#N/A	#N/A	#N/A	8.13349	3.10533	194.724	2.95978e-44	9.38249e-42					gene14	FBgn0015925
gene7605	#N/A	#N/A	#N/A	#N/A	#N/A	7.16455	0.00253627	236.153	2.71352e-53	1.07523e-50					gene15	FBgn0004401
gene6248	GB48134	L-lactate dehydrogenase isoform X2	FBgn0001258	Lactate dehydrogenase	Ldh	7.11316	2.80191	55.5625	9.05344e-14	6.52259e-12					gene16	FBgn0036745
gene5169	#N/A	#N/A	#N/A	#N/A	#N/A	6.8613	2.11326	18.5473	1.65738e-05	0.000282975					gene18	#N/A
gene10052	#N/A	#N/A	#N/A	#N/A	#N/A	6.38434	-0.426311	15.4618	8.41895e-05	0.00117396					gene26	#N/A
gene6899	GB52854	protein obstructor-E	FBgn0031737	obstructor-E	obst-E	6.28368	-0.0748612	25.2742	4.97326e-07	1.22528e-05					gene27	FBgn0030600
gene9789	#N/A	#N/A	#N/A	#N/A	#N/A	6.16141	0.917833	34.945	3.39158e-09	1.25992e-07					gene28	FBgn0030603
gene6964	#N/A	#N/A	#N/A	#N/A	#N/A	6.15012	-0.608106	72.9351	1.33982e-17	1.41574e-15					gene30	#N/A
gene480	#N/A	#N/A	#N/A	#N/A	#N/A	6.03214	2.37619	17.3446	3.11784e-05	0.000491719					gene31	FBgn0034931
gene6962	0	cuticle protein 19	FBgn0250833	-	CG34461	5.93457	1.99083	272.823	2.75165e-61	1.37727e-58					gene35	FBgn0013469
gene10511	GB40283	bumetanide-sensitive sodium-(potassium)-chloride cotransporter	FBgn0051547	sodium potassium chloride cotransporter	NKCC	5.92815	5.15532	130.427	3.30514e-30	7.66631e-28					gene36	#N/A
gene10652	GB43586	uncharacterized protein LOC100576934	FBgn0034942	-	CG13566	5.90209	-0.436485	51.5925	6.83009e-13	4.2178e-11					gene37	FBgn0261243
gene12220	#N/A	#N/A	#N/A	#N/A	#N/A	5.87004	4.38817	40.5613	1.90544e-10	8.27431e-09					gene38	FBgn0000575
gene4389	#N/A	#N/A	#N/A	#N/A	#N/A	5.58598	1.37225	73.3822	1.06823e-17	1.14145e-15					gene41	FBgn0267398
gene8406	#N/A	#N/A	#N/A	#N/A	#N/A	5.38114	5.68195	59.3458	1.32263e-14	1.08433e-12					gene42	FBgn0035101
gene10267	#N/A	#N/A	#N/A	#N/A	#N/A	5.36505	0.744879	118.589	1.2881e-27	2.72218e-25					gene44	FBgn0263251
gene3771	GB44043	juvenile hormone acid O-methyltransferase	FBgn0028841	juvenile hormone acid methyltransferase	jhamt	5.33466	3.5008	22.9674	1.64773e-06	3.72206e-05					gene45	FBgn0036063
gene9477	#N/A	#N/A	#N/A	#N/A	#N/A	5.32313	5.62137	127.684	1.31614e-29	2.98011e-27					gene46	#N/A
gene10621	GB43784	uncharacterized protein LOC100577430	FBgn0035770	pastrel	pst	5.22384	5.17118	255.685	1.49677e-57	6.77825e-55					gene47	#N/A
gene6042	#N/A	#N/A	#N/A	#N/A	#N/A	5.19849	1.07139	65.4119	6.07698e-16	5.61088e-14					gene48	FBgn0035707
gene5181	#N/A	#N/A	#N/A	#N/A	#N/A	5.05535	-0.548656	24.89	6.06951e-07	1.47248e-05					gene49	#N/A
gene1737	#N/A	#N/A	#N/A	#N/A	#N/A	5.03208	5.95233	31.1787	2.35335e-08	7.61237e-07					gene51	#N/A
gene2807	GB55764	ATP-binding cassette sub-family C member Sur isoform X3	FBgn0028675	Sulfonylurea receptor	Sur	4.88611	0.470847	83.8394	5.36647e-20	6.89664e-18					gene52	#N/A
gene640	GB45833	uncharacterized protein LOC413907 isoform X2	FBgn0266099	-	CG44836	4.88266	0.890651	15.0847	0.000102795	0.00140255					gene53	FBgn0033906
gene3654	#N/A	#N/A	#N/A	#N/A	#N/A	4.58559	2.62359	75.1869	4.2819e-18	4.84772e-16					gene55	#N/A
gene1635	#N/A	#N/A	#N/A	#N/A	#N/A	4.4446	-0.631633	8.03651	0.00458439	0.0291038					gene56	#N/A
gene2504	#N/A	#N/A	#N/A	#N/A	#N/A	4.29725	-0.217134	30.7636	2.91447e-08	9.23888e-07					gene57	#N/A
gene4470	#N/A	#N/A	#N/A	#N/A	#N/A	4.25395	1.09861	112.535	2.72839e-26	5.40563e-24					gene58	#N/A
gene10437	GB47806	uncharacterized protein LOC551249 isoform X2	FBgn0259179	-	CG42284	4.1668	3.73306	189.546	3.99394e-43	1.22524e-40					gene60	FBgn0000351
gene5178	#N/A	#N/A	#N/A	#N/A	#N/A	4.15336	0.36112	101.024	9.08741e-24	1.46477e-21					gene64	#N/A
gene12115	GB51305	tropomyosin	FBgn0038977	-	CG5376	4.15068	5.15673	200.851	1.36168e-45	4.62486e-43					gene65	#N/A
gene4681	0	waprin-Thr1	FBgn0050197	-	CG30197	4.12135	5.5025	329.899	1.01131e-73	8.74322e-71					gene66	#N/A
gene2601	#N/A	#N/A	#N/A	#N/A	#N/A	4.01724	1.80873	18.7281	1.50745e-05	0.000261602					gene68	#N/A
gene5268	#N/A	#N/A	#N/A	#N/A	#N/A	4.00078	-0.142025	58.3269	2.21986e-14	1.7447e-12					gene69	FBgn0023091
gene3383	#N/A	#N/A	#N/A	#N/A	#N/A	3.98523	0.161455	15.1132	0.000101251	0.00138746					gene71	#N/A
gene9803	#N/A	#N/A	#N/A	#N/A	#N/A	3.94531	3.84779	36.9107	1.23668e-09	4.90036e-08					gene72	#N/A
gene2252	GB55593	odorant binding protein 1 precursor	FBgn0011279	Odorant-binding protein 69a	Obp69a	3.92853	0.119648	62.0304	3.38191e-15	2.92381e-13					gene74	FBgn0036254
gene8128	GB54268	nicotinate phosphoribosyltransferase isoform X2	FBgn0031589	Nicotinate phosphoribosyltransferase	Naprt	3.89775	6.41306	476.478	1.24775e-105	1.69516e-102					gene75	#N/A
gene8264	GB50955	protein argonaute-2	FBgn0087035	Argonaute 2	AGO2	3.85738	7.47888	299.726	3.779e-67	2.56702e-64					gene76	#N/A
gene5829	GB53798	esterase E4	FBgn0032132	-	CG4382	3.85683	2.23955	19.3396	1.09414e-05	0.000199717					gene77	#N/A
gene4558	#N/A	#N/A	#N/A	#N/A	#N/A	3.76998	2.20459	24.7081	6.67021e-07	1.60592e-05					gene78	#N/A
gene7391	GB42799	protein takeout	FBgn0038395	-	CG10407	3.64266	-0.183026	52.4961	4.31105e-13	2.75155e-11					gene79	FBgn0027657
gene9476	#N/A	#N/A	#N/A	#N/A	#N/A	3.64185	3.76622	109.435	1.30297e-25	2.47826e-23					gene80	#N/A
gene2720	GB46902	SEC14-like protein 2 isoform X1	FBgn0035146	-	CG13893	3.60187	4.99454	204.275	2.43731e-46	8.58475e-44					gene81	FBgn0261479
gene5196	#N/A	#N/A	#N/A	#N/A	#N/A	3.59649	0.111479	102.251	4.8909e-24	8.27839e-22					gene82	FBgn0260407
gene10893	#N/A	#N/A	#N/A	#N/A	#N/A	3.57443	7.60281	283.698	1.17441e-63	6.98038e-61					gene83	#N/A
gene11732	GB50005	uncharacterized protein LOC552461	FBgn0063923	Kaz1-ORFB	Kaz1-ORFB	3.55503	2.80897	45.253	1.73151e-11	8.53754e-10					gene84	FBgn0038816
gene7334	#N/A	#N/A	#N/A	#N/A	#N/A	3.51544	1.89686	16.3552	5.25113e-05	0.000776644					gene85	FBgn0034310
gene7533	#N/A	#N/A	#N/A	#N/A	#N/A	3.50001	4.47883	314.464	2.32712e-70	1.70238e-67					gene86	FBgn0069969
gene825	GB46422	proton-coupled amino acid transporter-like protein pathetic	FBgn0036007	pathetic	path	3.49948	3.04071	16.5332	4.78059e-05	0.000714833					gene87	#N/A
gene3416	GB49552	venom serine protease Bi-VSP	FBgn0035501	-	CG1299	3.47054	2.41199	59.8504	1.02349e-14	8.4638e-13					gene88	#N/A
gene3583	GB50482	uncharacterized protein LOC724971 isoform X4	FBgn0023479	Tequila	teq	3.42406	7.1101	185.089	3.75308e-42	1.11537e-39					gene89	#N/A
gene7228	#N/A	#N/A	#N/A	#N/A	#N/A	3.40441	-0.287851	42.7244	6.30205e-11	2.96696e-09					gene90	#N/A
gene5767	GB48492	take-out-like carrier protein precursor	FBgn0039203	-	CG13618	3.38283	1.05013	9.93461	0.001622	0.0132976					gene91	#N/A
gene4070	GB52324	chemosensory protein 3 precursor	FBgn0011695	Ejaculatory bulb protein III	EbpIII	3.34225	6.96345	40.9228	1.58363e-10	7.07057e-09					gene93	FBgn0260936
gene3316	#N/A	#N/A	#N/A	#N/A	#N/A	3.31022	1.87658	93.5441	3.97258e-22	5.90301e-20					gene94	#N/A
gene8795	GB48820	antichymotrypsin-2 isoform X8	FBgn0265137	Serpin 42Da	Spn42Da	3.30258	6.97056	555.532	7.87902e-123	1.87324e-119					gene95	FBgn0035704
gene2034	#N/A	#N/A	#N/A	#N/A	#N/A	3.27525	2.17335	55.1416	1.12153e-13	7.85095e-12					gene96	#N/A
gene3661	GB42981	beta-1,3-glucan-binding protein 1	FBgn0040323	Gram-negative bacteria binding protein 1	GNBP1	3.26574	-0.245697	20.9315	4.75999e-06	9.61094e-05					gene97	#N/A
gene10539	GB53840	lachesin-like isoform X2	FBgn0052791	Dpr-interacting protein alpha	DIP-alpha	3.24992	0.966822	10.054	0.00152016	0.0126613					gene98	FBgn0032907
gene9788	#N/A	#N/A	#N/A	#N/A	#N/A	3.23217	1.83259	22.1889	2.47098e-06	5.38967e-05					gene99	FBgn0052418
gene10658	#N/A	#N/A	#N/A	#N/A	#N/A	3.19705	4.07676	71.61	2.6222e-17	2.68141e-15					gene100	FBgn0033983
gene6828	#N/A	#N/A	#N/A	#N/A	#N/A	3.14755	1.10298	7.80801	0.00520152	0.0322678					gene101	FBgn0022787
gene7065	#N/A	#N/A	#N/A	#N/A	#N/A	3.11628	4.62203	52.167	5.09755e-13	3.21045e-11					gene102	FBgn0035032
gene3281	#N/A	#N/A	#N/A	#N/A	#N/A	3.10515	9.76756	412.087	1.28766e-91	1.36062e-88					gene103	FBgn0035179
gene6910	GB52829	chitinase-like protein Idgf4 isoform X2	FBgn0026415	Imaginal disc growth factor 4	Idgf4	3.09551	10.7057	315.006	1.77312e-70	1.4052e-67					gene105	FBgn0036862
gene7914	#N/A	#N/A	#N/A	#N/A	#N/A	2.99368	4.87874	267.286	4.43096e-60	2.10692e-57					gene109	FBgn0003089
gene7673	#N/A	#N/A	#N/A	#N/A	#N/A	2.98448	1.05333	35.4275	2.6472e-09	1.00298e-07					gene118	#N/A
gene1481	#N/A	#N/A	#N/A	#N/A	#N/A	2.98197	-0.181369	27.1195	1.91258e-07	5.21165e-06					gene119	FBgn0015766
gene8409	#N/A	#N/A	#N/A	#N/A	#N/A	2.95323	2.35862	106.995	4.46208e-25	8.00648e-23					gene123	#N/A
gene9214	#N/A	#N/A	#N/A	#N/A	#N/A	2.94379	1.6301	102.223	4.96181e-24	8.27839e-22					gene124	FBgn0261854
gene401	#N/A	#N/A	#N/A	#N/A	#N/A	2.93735	-0.0138595	55.7108	8.39547e-14	6.09472e-12					gene126	#N/A
gene10434	#N/A	#N/A	#N/A	#N/A	#N/A	2.92627	0.559663	54.1679	1.84073e-13	1.23277e-11					gene127	FBgn0029976
gene366	#N/A	#N/A	#N/A	#N/A	#N/A	2.90476	0.976734	56.1387	6.75353e-14	4.97877e-12					gene128	FBgn0058178
gene4938	#N/A	#N/A	#N/A	#N/A	#N/A	2.89737	0.944497	26.7797	2.28019e-07	6.05714e-06					gene129	FBgn0040871
gene657	GB45875	G-protein coupled receptor Mth2 isoform X1	FBgn0035132	methuselah-like 10	mthl10	2.88968	0.11987	12.3031	0.000452205	0.0047362					gene130	FBgn0003210
gene9745	GB40673	lambda crystallin-like protein	FBgn0030737	0	0	2.86289	6.6049	282.873	1.7762e-63	9.93628e-61					gene131	FBgn0039857
gene10150	GB54732	uncharacterized protein LOC726696	FBgn0030309	-	CG1572	2.85425	1.17492	54.1736	1.8354e-13	1.23277e-11					gene132	#N/A
gene6058	0	organic cation transporter protein isoform X1	FBgn0038407	-	CG6126	2.84428	0.774302	22.6125	1.9819e-06	4.44525e-05					gene133	FBgn0061359
gene11387	GB49441	serine protease snake	FBgn0003450	snake	snk	2.83352	3.27668	53.2237	2.97647e-13	1.93879e-11					gene134	FBgn0052544
gene7959	GB54611	serine protease inhibitor 88Ea isoform X1	FBgn0028984	Serpin 88Ea	Spn88Ea	2.82823	6.384	34.8735	3.51844e-09	1.30196e-07					gene135	FBgn0039419
gene2386	GB55516	bone morphogenetic protein 2-B	FBgn0039914	maverick	mav	2.80801	4.00506	58.9343	1.63026e-14	1.32511e-12					gene136	FBgn0029898
gene9087	GB45023	alpha-tocopherol transfer protein-like isoform X3	FBgn0032783	-	CG10237	2.79115	4.61685	20.8219	5.04032e-06	0.000100912					gene137	FBgn0023524
gene6994	#N/A	#N/A	#N/A	#N/A	#N/A	2.78971	0.512378	40.3041	2.17353e-10	9.26919e-09					gene138	FBgn0003423
gene10087	#N/A	#N/A	#N/A	#N/A	#N/A	2.76875	1.32679	68.0362	1.60518e-16	1.52653e-14					gene139	FBgn0030039
gene6729	#N/A	#N/A	#N/A	#N/A	#N/A	2.75122	-0.00236017	17.1713	3.4155e-05	0.000533357					gene140	FBgn0030038
gene5895	GB49626	cytochrome P450 4aa1-like	FBgn0034053	Cyp4aa1	Cyp4aa1	2.74599	2.40416	15.1654	9.8493e-05	0.00135677					gene141	FBgn0037329
gene6193	#N/A	#N/A	#N/A	#N/A	#N/A	2.71699	4.10663	24.6608	6.83619e-07	1.64172e-05					gene142	FBgn0052495
gene7340	GB42769	uncharacterized protein LOC552217 isoform X2	FBgn0038405	-	CG8927	2.70139	1.06803	12.2077	0.00047593	0.00491426					gene143	FBgn0030230
gene3166	GB41240	aquaporin AQPAn.G isoform X2	FBgn0015872	Drip	Drip	2.67579	4.75553	42.8322	5.96421e-11	2.82187e-09					gene144	FBgn0023512
gene9716	GB52553	protein spaetzle 5	FBgn0035379	spatzle 5	spz5	2.64941	0.409736	18.8499	1.41418e-05	0.000248592					gene145	FBgn0031660
gene10795	#N/A	#N/A	#N/A	#N/A	#N/A	2.64517	1.69167	40.7873	1.69734e-10	7.47299e-09					gene146	FBgn0030087
gene4542	0	protein anoxia up-regulated-like isoform X2	FBgn0266451	fau	fau	2.59425	4.18751	35.4775	2.58014e-09	9.81487e-08					gene147	FBgn0034243
gene435	#N/A	#N/A	#N/A	#N/A	#N/A	2.55221	0.976961	9.16214	0.00247073	0.0181161					gene148	FBgn0001404
gene3692	#N/A	#N/A	#N/A	#N/A	#N/A	2.53893	5.07392	286.693	2.61232e-64	1.65621e-61					gene149	FBgn0003274
gene488	#N/A	#N/A	#N/A	#N/A	#N/A	2.53638	0.0721824	26.409	2.76255e-07	7.23743e-06					gene151	FBgn0000319
gene6727	GB43870	basement membrane-specific heparan sulfate proteoglycan core protein isoform X11	FBgn0284408	terribly reduced optic lobes	trol	2.53408	6.15328	49.0631	2.4786e-12	1.37044e-10					gene152	FBgn0035831
gene5388	#N/A	#N/A	#N/A	#N/A	#N/A	2.53306	4.23911	36.2335	1.75037e-09	6.82215e-08					gene153	FBgn0083962
gene6573	#N/A	#N/A	#N/A	#N/A	#N/A	2.51929	2.29335	53.3998	2.72129e-13	1.79718e-11					gene154	#N/A
gene11496	#N/A	#N/A	#N/A	#N/A	#N/A	2.50813	2.63109	19.2279	1.16003e-05	0.000208149					gene155	#N/A
gene5154	#N/A	#N/A	#N/A	#N/A	#N/A	2.49306	1.4156	11.0351	0.000894016	0.00828664					gene156	#N/A
gene10924	#N/A	#N/A	#N/A	#N/A	#N/A	2.48718	5.88637	103.866	2.1643e-24	3.81158e-22					gene157	#N/A
gene5771	GB42552	enolase-phosphatase E1 isoform X1	FBgn0001255	Ecdysone-inducible gene E3	ImpE3	2.48582	1.40394	62.4673	2.70909e-15	2.36362e-13					gene158	#N/A
gene7672	GB12004	transcription factor AP-1	FBgn0001291	Jun-related antigen	Jra	2.45265	4.53843	53.0229	3.29682e-13	2.13284e-11					gene159	FBgn0086707
gene2526	#N/A	#N/A	#N/A	#N/A	#N/A	2.44539	3.98645	42.5438	6.91167e-11	3.22206e-09					gene160	FBgn0034264
gene11456	GB50527	putative aminopeptidase W07G4.4 isoform X1	FBgn0000454	Dipeptidase B	Dip-B	2.43569	-0.0917896	40.3476	2.12561e-10	9.10566e-09					gene161	#N/A
gene4963	GB54480	RISC-loading complex subunit TARBP2	FBgn0032515	loquacious	loqs	2.40384	4.04263	158.075	2.98075e-36	7.66132e-34					gene162	FBgn0033988
gene5803	#N/A	#N/A	#N/A	#N/A	#N/A	2.39834	-0.880739	9.85442	0.00169425	0.0137151					gene163	#N/A
gene9790	GB40701	uncharacterized protein LOC551765	FBgn0037796	-	CG12814	2.38579	3.89638	65.1537	6.92789e-16	6.27469e-14					gene164	FBgn0036031
gene9503	#N/A	#N/A	#N/A	#N/A	#N/A	2.36579	0.85972	70.7034	4.15167e-17	4.15604e-15					gene165	FBgn0039955
gene3814	GB44146	uncharacterized peptidase C1-like protein F26E4.3 isoform X2	FBgn0034709	Secreted Wg-interacting molecule	Swim	2.35627	3.34141	30.5531	3.24845e-08	1.01621e-06					gene166	#N/A
gene11457	GB50526	sodium-coupled monocarboxylate transporter 1	FBgn0038652	-	CG7720	2.35197	2.05282	8.37901	0.00379579	0.0254211					gene167	FBgn0260008
gene5876	GB49219	armadillo repeat-containing protein gudu	FBgn0031905	gudu	gudu	2.34749	5.86756	7.71939	0.00546308	0.0333251					gene168	FBgn0040022
gene207	#N/A	#N/A	#N/A	#N/A	#N/A	2.32763	1.24539	35.1106	3.11505e-09	1.1663e-07					gene169	FBgn0040020
gene11121	GB41695	transcription factor Sox-10 isoform X2	FBgn0024288	Sox100B	Sox100B	2.29796	0.381148	6.94888	0.00838719	0.0463734					gene170	FBgn0024182
gene8367	#N/A	#N/A	#N/A	#N/A	#N/A	2.28582	2.9196	77.7949	1.14316e-18	1.35893e-16					gene171	FBgn0261592
gene10789	GB51841	multiple inositol polyphosphate phosphatase 1	FBgn0026061	Multiple inositol polyphosphate phosphatase 1	Mipp1	2.27659	6.1983	121.543	2.90701e-28	6.42923e-26					gene172	FBgn0284254
gene6851	#N/A	#N/A	#N/A	#N/A	#N/A	2.2712	4.76368	81.9468	1.39799e-19	1.74932e-17					gene173	FBgn0038659
gene8625	#N/A	#N/A	#N/A	#N/A	#N/A	2.24091	1.14272	38.4859	5.51509e-10	2.25101e-08					gene174	FBgn0039932
gene5941	#N/A	#N/A	#N/A	#N/A	#N/A	2.23149	0.185219	19.8025	8.58689e-06	0.000161386					gene176	FBgn0039937
gene1411	GB54941	G-protein coupled receptor Mth	FBgn0051720	methuselah-like 15	mthl15	2.23054	3.92071	75.892	2.99615e-18	3.5177e-16					gene177	FBgn0038275
gene5935	#N/A	#N/A	#N/A	#N/A	#N/A	2.21128	5.70518	99.8178	1.67085e-23	2.60488e-21					gene178	FBgn0265487
gene5606	GB45400	innexin inx7 isoform X1	FBgn0027106	Innexin 7	Inx7	2.19104	3.97256	72.3579	1.79506e-17	1.87594e-15					gene179	#N/A
gene10750	#N/A	#N/A	#N/A	#N/A	#N/A	2.18948	-0.00530947	10.0399	0.00153189	0.0126913					gene180	FBgn0001208
gene4128	GB40907	putative ferric-chelate reductase 1 homolog isoform X2	FBgn0034067	-	CG8399	2.18695	2.57731	31.2649	2.25118e-08	7.30673e-07					gene181	FBgn0032219
gene12286	GB45950	organic cation transporter protein isoform X1	FBgn0034479	-	CG8654	2.17632	2.96388	34.4937	4.27631e-09	1.57018e-07					gene184	FBgn0011232
gene8027	#N/A	#N/A	#N/A	#N/A	#N/A	2.17441	1.70138	26.8006	2.25562e-07	6.03096e-06					gene185	FBgn0032119
gene6284	GB52597	phenoloxidase-activating factor 2 isoform X1	FBgn0032213	-	CG5390	2.16917	3.84709	15.7168	7.35664e-05	0.00104265					gene186	FBgn0002973
gene4876	GB45777	N-acetylglucosamine-6-sulfatase	FBgn0033836	-	CG18278	2.15993	4.50595	173.058	1.58965e-39	4.31932e-37					gene188	#N/A
gene5996	#N/A	#N/A	#N/A	#N/A	#N/A	2.15351	0.75987	17.7613	2.50423e-05	0.000407098					gene189	#N/A
gene8031	GB48425	hillarin isoform X2	FBgn0050147	Hillarin	Hil	2.14228	3.39697	65.007	7.46338e-16	6.69592e-14					gene190	#N/A
gene2911	GB53712	putative phospholipase B-like lamina ancestor isoform X1	FBgn0016031	lamina ancestor	lama	2.13645	6.18229	136.985	1.21521e-31	2.96324e-29					gene192	FBgn0032478
gene4089	#N/A	#N/A	#N/A	#N/A	#N/A	2.12524	2.95924	8.10538	0.00441341	0.0283842					gene193	#N/A
gene8369	#N/A	#N/A	#N/A	#N/A	#N/A	2.10216	5.11154	34.7388	3.77051e-09	1.38983e-07					gene195	FBgn0031635
gene2202	GB55615	class E basic helix-loop-helix protein 22	FBgn0034860	-	CG9812	2.08095	-0.366513	8.24128	0.00409482	0.0268935					gene196	FBgn0051111
gene4131	GB40906	uncharacterized protein LOC725127 isoform X2	FBgn0011276	Helix loop helix protein 3B	HLH3B	2.07416	4.7814	130.81	2.7254e-30	6.47965e-28					gene197	#N/A
gene1754	#N/A	#N/A	#N/A	#N/A	#N/A	2.06676	2.81526	78.0152	1.02253e-18	1.23092e-16					gene198	FBgn0000114
gene8726	GB55242	lipopolysaccharide-induced tumor necrosis factor-alpha factor homolog isoform X2	FBgn0050269	-	CG30269	2.05827	3.63501	87.8256	7.14891e-21	9.7123e-19					gene199	#N/A
gene10330	GB49295	probable nuclear hormone receptor HR38	FBgn0014859	Hormone receptor-like in 38	Hr38	2.0461	5.48403	10.0178	0.00155036	0.0127985					gene203	FBgn0004598
gene6335	#N/A	#N/A	#N/A	#N/A	#N/A	2.04375	5.91589	75.5579	3.54845e-18	4.06576e-16					gene205	#N/A
gene4321	#N/A	#N/A	#N/A	#N/A	#N/A	2.03447	0.552211	29.0691	6.98439e-08	2.04374e-06					gene207	#N/A
gene7862	#N/A	#N/A	#N/A	#N/A	#N/A	2.01361	0.415733	19.3866	1.06755e-05	0.000195614					gene208	#N/A
gene2394	GB55510	cathepsin L1	FBgn0032228	-	CG5367	2.00169	6.74995	103.341	2.82223e-24	4.87988e-22					gene210	FBgn0005533
gene11478	GB50598	aldose reductase	FBgn0086254	-	CG6084	1.9924	7.84332	51.5436	7.00249e-13	4.26882e-11					gene211	#N/A
gene5345	GB46013	mucin-1 isoform X1	FBgn0032010	-	CG8086	1.99166	4.57134	55.3894	9.88685e-14	7.06947e-12					gene212	FBgn0037342
gene1017	#N/A	#N/A	#N/A	#N/A	#N/A	1.98817	-0.141563	7.28285	0.0069616	0.0400998					gene213	#N/A
gene9054	GB45040	Krueppel-like factor 10	FBgn0043364	cabut	cbt	1.98096	5.37197	21.0885	4.38557e-06	8.99796e-05					gene214	FBgn0034066
gene5774	GB42551	alpha-N-acetylglucosaminidase isoform X2	FBgn0014417	-	CG13397	1.95169	2.20355	18.2872	1.89984e-05	0.000316973					gene215	#N/A
gene4256	#N/A	#N/A	#N/A	#N/A	#N/A	1.94203	2.68848	68.246	1.44321e-16	1.38636e-14					gene216	FBgn0030318
gene7676	0	uncharacterized protein LOC100576504 isoform X3	FBgn0034301	-	CG5756	1.94077	1.34447	26.8441	2.20549e-07	5.92491e-06					gene217	#N/A
gene9601	#N/A	#N/A	#N/A	#N/A	#N/A	1.93894	6.86143	51.5468	6.99099e-13	4.26882e-11					gene218	FBgn0265523
gene7560	GB42884	uncharacterized protein LOC724358 isoform X1	FBgn0051146	Neuroligin 1	Nlg1	1.92808	0.354278	19.3289	1.10029e-05	0.000200454					gene219	#N/A
gene3096	GB47055	putative inorganic phosphate cotransporter	FBgn0031307	Major Facilitator Superfamily Transporter 3	MFS3	1.92629	2.78821	14.8449	0.000116724	0.00156565					gene220	FBgn0030417
gene10278	GB47984	uncharacterized protein LOC100578751	FBgn0026388	Odorant receptor 46a	Or46a	1.92037	-0.055269	13.1974	0.000280335	0.00323936					gene221	#N/A
gene3116	#N/A	#N/A	#N/A	#N/A	#N/A	1.91471	2.8211	51.0474	9.01629e-13	5.28504e-11					gene222	FBgn0037330
gene1331	#N/A	#N/A	#N/A	#N/A	#N/A	1.90177	0.980393	17.0231	3.69279e-05	0.000571961					gene223	FBgn0037299
gene10987	#N/A	#N/A	#N/A	#N/A	#N/A	1.90091	-0.104946	16.9543	3.82903e-05	0.000589225					gene224	FBgn0037544
gene3816	GB44065	transient receptor potential cation channel subfamily V member 5 isoform X2	FBgn0036414	nanchung	nan	1.88717	0.0541522	10.921	0.000950792	0.00870263					gene225	FBgn0033692
gene3927	GB53028	laccase-1	FBgn0032116	Multicopper oxidase 1	Mco1	1.87882	1.33625	23.4083	1.31012e-06	3.00223e-05					gene227	FBgn0030930
gene1908	#N/A	#N/A	#N/A	#N/A	#N/A	1.87536	-0.280235	11.2713	0.000787137	0.00749317					gene228	FBgn0283724
gene10527	#N/A	#N/A	#N/A	#N/A	#N/A	1.85478	0.672709	17.0147	3.70912e-05	0.000572625					gene229	FBgn0259986
gene8309	0	nuclear receptor subfamily 2 group E member 1	FBgn0037436	Hormone receptor 83	Hr83	1.84986	1.49926	50.2323	1.36583e-12	7.82474e-11					gene231	#N/A
gene1230	GB48923	endoribonuclease Dicer	FBgn0034246	Dicer-2	Dcr-2	1.83933	7.50011	180.596	3.59188e-41	1.03511e-38					gene232	FBgn0037297
gene12270	GB45968	collagen alpha-1(IV) chain	FBgn0000299	Collagen type IV alpha 1	Col4a1	1.83264	7.56184	42.8886	5.79462e-11	2.75534e-09					gene233	FBgn0028744
gene8686	#N/A	#N/A	#N/A	#N/A	#N/A	1.82527	-0.426312	14.8018	0.000119419	0.00159282					gene234	FBgn0033229
gene5688	0	uncharacterized protein LOC102656070	FBgn0037213	-	CG12581	1.82128	1.41408	18.9493	1.3424e-05	0.000237732					gene235	FBgn0031851
gene8443	#N/A	#N/A	#N/A	#N/A	#N/A	1.82078	0.456433	10.5601	0.00115557	0.0102093					gene236	FBgn0031659
gene815	GB46429	uncharacterized protein LOC409109	FBgn0000527	ebony	e	1.81826	7.05189	9.86309	0.00168627	0.0136947					gene237	FBgn0017579
gene6602	GB54506	uncharacterized protein LOC411253 isoform X3	FBgn0014033	Scavenger receptor class C, type I	Sr-CI	1.81389	3.62666	12.5118	0.000404395	0.00431627					gene238	FBgn0025621
gene7677	GB53320	dynein heavy chain 10, axonemal	FBgn0013813	Dynein heavy chain at 89D	Dhc98D	1.81309	4.88422	33.1771	8.41369e-09	2.93092e-07					gene239	FBgn0034086
gene1735	#N/A	#N/A	#N/A	#N/A	#N/A	1.80616	6.90996	11.2717	0.000786959	0.00749317					gene240	FBgn0033884
gene10656	GB43584	uncharacterized protein LOC100577682	FBgn0036433	-	CG9628	1.80124	5.02695	68.5405	1.24298e-16	1.2062e-14					gene241	#N/A
gene8372	#N/A	#N/A	#N/A	#N/A	#N/A	1.79973	4.14992	47.57	5.30733e-12	2.81971e-10					gene242	FBgn0010583
gene4776	#N/A	#N/A	#N/A	#N/A	#N/A	1.78979	6.13027	50.1817	1.40151e-12	7.98106e-11					gene243	FBgn0020304
gene3754	#N/A	#N/A	#N/A	#N/A	#N/A	1.78299	-0.195204	13.6398	0.000221443	0.00266236					gene244	FBgn0031995
gene11002	GB52724	protein 5NUC	FBgn0050104	Ecto-5'-nucleotidase 2	NT5E-2	1.78177	5.17994	42.0649	8.82917e-11	4.07599e-09					gene245	FBgn0031452
gene3272	#N/A	#N/A	#N/A	#N/A	#N/A	1.76989	8.15029	88.9319	4.08643e-21	5.63216e-19					gene246	FBgn0034372
gene12234	GB45986	scavenger receptor class B member 1	FBgn0035290	debris buster	dsb	1.76867	2.86411	25.6429	4.10809e-07	1.0407e-05					gene247	FBgn0034956
gene4735	GB41333	DNA-directed RNA polymerase III subunit RPC1 isoform X2	FBgn0030687	RNA polymerase III subunit C160	RpIIIC160	1.76521	7.40034	200.733	1.44522e-45	4.73934e-43					gene248	FBgn0025549
gene10977	GB52708	uncharacterized protein LOC725754 isoform X6	FBgn0036168	-	CG7512	1.76213	6.93649	48.4021	3.47194e-12	1.8976e-10					gene249	FBgn0029942
gene5853	GB49240	aldehyde dehydrogenase, mitochondrial	FBgn0012036	Aldehyde dehydrogenase	Aldh	1.75986	6.58342	118.599	1.28223e-27	2.72218e-25					gene250	FBgn0029709
gene10397	#N/A	#N/A	#N/A	#N/A	#N/A	1.75745	5.93929	20.331	6.51366e-06	0.000127075					gene251	#N/A
gene8010	GB48344	G-protein coupled receptor moody isoform X1	FBgn0025631	moody	moody	1.75495	4.07805	25.6454	4.10275e-07	1.0407e-05					gene252	FBgn0026741
gene4682	GB41285	receptor-binding cancer antigen expressed on SiSo cells	FBgn0052536	-	CG32536	1.75339	4.60751	58.7394	1.79999e-14	1.43848e-12					gene253	FBgn0029861
gene11178	#N/A	#N/A	#N/A	#N/A	#N/A	1.75083	0.0934457	15.1098	0.000101435	0.00138753					gene254	FBgn0037478
gene8628	#N/A	#N/A	#N/A	#N/A	#N/A	1.75036	-0.265645	14.4157	0.000146575	0.00189135					gene255	FBgn0032906
gene1155	#N/A	#N/A	#N/A	#N/A	#N/A	1.73557	-0.224482	10.0146	0.00155307	0.0128098					gene256	FBgn0243511
gene9682	#N/A	#N/A	#N/A	#N/A	#N/A	1.73136	3.85338	78.8111	6.83431e-19	8.3326e-17					gene259	FBgn0013751
gene6849	#N/A	#N/A	#N/A	#N/A	#N/A	1.73098	0.0877562	17.1337	3.48391e-05	0.000543147					gene260	#N/A
gene472	#N/A	#N/A	#N/A	#N/A	#N/A	1.71404	3.21368	60.8598	6.12876e-15	5.20398e-13					gene263	FBgn0030686
gene9376	#N/A	#N/A	#N/A	#N/A	#N/A	1.71279	-0.0951092	12.9947	0.00031237	0.00354128					gene264	FBgn0027338
gene4921	0	uncharacterized protein LOC726672	FBgn0028424	Juvenile hormone-inducible protein 26	JhI-26	1.70487	6.26762	74.2032	7.04753e-18	7.70368e-16					gene267	#N/A
gene10613	GB43778	enhancer of split m7 protein	FBgn0002735	Enhancer of split mgamma, helix-loop-helix	E(spl)mgamma-HLH	1.70199	6.46473	29.4973	5.59933e-08	1.66405e-06					gene269	FBgn0040346
gene2325	GB55556	uncharacterized protein LOC408660 isoform X2	FBgn0038921	-	CG6332	1.69769	6.07426	30.2476	3.80255e-08	1.15905e-06					gene270	#N/A
gene3089	#N/A	#N/A	#N/A	#N/A	#N/A	1.69691	2.44145	47.958	4.35458e-12	2.35296e-10					gene271	#N/A
gene6214	#N/A	#N/A	#N/A	#N/A	#N/A	1.67944	0.847366	35.942	2.03276e-09	7.79498e-08					gene272	FBgn0032015
gene12291	#N/A	#N/A	#N/A	#N/A	#N/A	1.66834	1.90982	20.5485	5.81391e-06	0.000114949					gene273	FBgn0032014
gene9744	GB40654	nuclear factor NF-kappa-B p100 subunit isoform X5	FBgn0014018	Relish	Rel	1.66814	7.61481	167.095	3.18848e-38	8.4229e-36					gene275	FBgn0037000
gene3202	GB46146	sodium/potassium-transporting ATPase subunit beta-2	FBgn0015777	nervana 2	nrv2	1.66486	8.90194	84.1579	4.56804e-20	5.95097e-18					gene276	FBgn0032006
gene1474	GB53933	sialin isoform X1	FBgn0038799	Major Facilitator Superfamily Transporter 9	MFS9	1.6542	1.41058	24.3067	8.21531e-07	1.94832e-05					gene277	FBgn0037837
gene2203	#N/A	#N/A	#N/A	#N/A	#N/A	1.64396	2.19151	47.0575	6.89341e-12	3.52453e-10					gene278	FBgn0032884
gene3699	GB44005	sialin	FBgn0034490	-	CG9864	1.63468	4.26973	19.3238	1.10323e-05	0.000200607					gene279	FBgn0032726
gene4248	GB12212	transcription factor kayak isoform X1	FBgn0001297	kayak	kay	1.62994	6.25697	40.5129	1.95321e-10	8.44318e-09					gene280	#N/A
gene7227	GB47136	uncharacterized protein LOC724177 isoform X5	FBgn0039266	-	CG11791	1.62912	7.42586	25.2479	5.04148e-07	1.23888e-05					gene281	FBgn0284253
gene5024	#N/A	#N/A	#N/A	#N/A	#N/A	1.62609	3.75751	36.9877	1.18878e-09	4.73026e-08					gene282	FBgn0027093
gene11750	#N/A	#N/A	#N/A	#N/A	#N/A	1.61383	4.40759	42.5687	6.82445e-11	3.19707e-09					gene283	FBgn0003345
gene10433	GB47772	histidine protein methyltransferase 1 homolog	FBgn0031494	-	CG17219	1.59355	3.21944	51.3208	7.84405e-13	4.70517e-11					gene284	#N/A
gene12030	GB51354	transcriptional regulator ovo isoform X6	FBgn0003028	ovo	ovo	1.58468	0.136041	10.6683	0.00108988	0.00976885					gene289	#N/A
gene6465	#N/A	#N/A	#N/A	#N/A	#N/A	1.57134	1.80932	30.3502	3.60677e-08	1.11365e-06					gene290	#N/A
gene1338	#N/A	#N/A	#N/A	#N/A	#N/A	1.56425	5.11888	57.088	4.16749e-14	3.17063e-12					gene291	#N/A
gene4774	#N/A	#N/A	#N/A	#N/A	#N/A	1.56088	1.21436	15.0407	0.000105217	0.00142741					gene292	#N/A
gene5678	#N/A	#N/A	#N/A	#N/A	#N/A	1.55784	2.68382	39.4071	3.44049e-10	1.44137e-08					gene293	FBgn0030997
gene8366	GB51155	protein spaetzle 3	FBgn0031959	spatzle 3	spz3	1.54655	4.21504	37.942	7.28797e-10	2.9368e-08					gene294	FBgn0030067
gene469	#N/A	#N/A	#N/A	#N/A	#N/A	1.54073	3.41894	38.8101	4.67115e-10	1.92674e-08					gene295	FBgn0033605
gene6842	GB41889	aminoacylase-1	FBgn0037818	-	CG6465	1.54049	8.29284	145.598	1.58954e-33	3.97803e-31					gene296	FBgn0040985
gene5383	GB43409	oocyte zinc finger protein XlCOF8.4 isoform X1	FBgn0025679	Kruppel-like factor 15	Klf15	1.53864	0.19899	9.21808	0.00239636	0.0177491					gene297	FBgn0250848
gene11473	GB50595	LOW QUALITY PROTEIN: probable tRNA (guanine(26)-N(2))-dimethyltransferase	FBgn0032430	-	CG6388	1.5377	8.02127	117.849	1.87064e-27	3.86735e-25					gene298	FBgn0000320
gene467	#N/A	#N/A	#N/A	#N/A	#N/A	1.52613	3.46351	8.28885	0.00398892	0.0264353					gene299	FBgn0029905
gene8688	#N/A	#N/A	#N/A	#N/A	#N/A	1.52472	1.98925	47.4301	5.70015e-12	2.97848e-10					gene300	FBgn0031829
gene10041	#N/A	#N/A	#N/A	#N/A	#N/A	1.51037	4.05997	21.0315	4.51783e-06	9.23855e-05					gene301	#N/A
gene10032	GB52039	transcription factor cwo isoform X3	FBgn0259938	clockwork orange	cwo	1.5094	6.07701	20.8413	4.98954e-06	0.000100107					gene302	FBgn0041707
gene5474	#N/A	#N/A	#N/A	#N/A	#N/A	1.49907	0.588682	18.9954	1.31034e-05	0.000232922					gene303	#N/A
gene717	#N/A	#N/A	#N/A	#N/A	#N/A	1.49733	-0.291778	10.8605	0.000982365	0.00892292					gene304	FBgn0031424
gene8911	#N/A	#N/A	#N/A	#N/A	#N/A	1.49423	0.0266697	9.85407	0.00169456	0.0137151					gene306	FBgn0004242
gene10894	#N/A	#N/A	#N/A	#N/A	#N/A	1.49244	2.56765	22.4527	2.15383e-06	4.74143e-05					gene307	#N/A
gene10367	GB40119	fumarylacetoacetase	FBgn0016013	Fumarylacetoacetase	Faa	1.49059	5.25361	74.3124	6.66831e-18	7.37391e-16					gene310	FBgn0011818
gene8627	#N/A	#N/A	#N/A	#N/A	#N/A	1.49018	0.452622	17.4745	2.91187e-05	0.000462301					gene311	FBgn0005613
gene4096	#N/A	#N/A	#N/A	#N/A	#N/A	1.48485	6.78307	67.2516	2.38977e-16	2.25017e-14					gene315	#N/A
gene4630	#N/A	#N/A	#N/A	#N/A	#N/A	1.48396	2.4322	16.2383	5.5853e-05	0.000817172					gene316	FBgn0046114
gene6199	GB48109	retinoid-inducible serine carboxypeptidase	FBgn0035154	highroad	hiro	1.48135	0.365011	13.2121	0.000278154	0.00321806					gene317	FBgn0034902
gene3718	GB44209	1,5-anhydro-D-fructose reductase	FBgn0037537	-	CG2767	1.47817	1.06701	19.9985	7.75021e-06	0.000148001					gene318	FBgn0013307
gene11979	#N/A	#N/A	#N/A	#N/A	#N/A	1.47679	5.3466	63.4067	1.68147e-15	1.48063e-13					gene319	FBgn0034903
gene3691	GB12972	fork head domain transcription factor slp2	FBgn0004567	sloppy paired 2	slp2	1.47278	4.75564	32.2744	1.33862e-08	4.53035e-07					gene320	#N/A
gene5315	#N/A	#N/A	#N/A	#N/A	#N/A	1.47249	3.87657	52.6156	4.05664e-13	2.60667e-11					gene321	#N/A
gene10148	#N/A	#N/A	#N/A	#N/A	#N/A	1.45998	1.27009	7.77523	0.00529676	0.0327282					gene322	#N/A
gene8668	#N/A	#N/A	#N/A	#N/A	#N/A	1.45789	2.61837	23.442	1.28737e-06	2.95722e-05					gene323	FBgn0260439
gene11709	GB50219	DE-cadherin isoform X2	FBgn0003391	shotgun	shg	1.45226	5.10122	30.4199	3.47947e-08	1.07784e-06					gene324	FBgn0031474
gene6116	#N/A	#N/A	#N/A	#N/A	#N/A	1.44708	1.17711	19.975	7.84613e-06	0.000148935					gene325	FBgn0034136
gene1098	#N/A	#N/A	#N/A	#N/A	#N/A	1.44609	0.158599	12.4477	0.000418514	0.00442281					gene327	FBgn0035232
gene2608	GB49080	nose resistant to fluoxetine protein 6 isoform X2	FBgn0052645	-	CG32645	1.43574	2.57363	25.7872	3.81216e-07	9.77187e-06					gene328	FBgn0266599
gene10213	#N/A	#N/A	#N/A	#N/A	#N/A	1.43283	2.65617	27.8624	1.3026e-07	3.665e-06					gene329	FBgn0032916
gene4333	GB48658	putative epidermal cell surface receptor isoform X3	FBgn0002306	stranded at second	sas	1.43007	3.19709	49.7033	1.78847e-12	9.94643e-11					gene330	#N/A
gene4071	GB52325	E3 ubiquitin-protein ligase DCST1 isoform X1	FBgn0086916	sneaky	snky	1.42924	0.515401	7.83792	0.00511614	0.0319046					gene331	FBgn0032702
gene1554	#N/A	#N/A	#N/A	#N/A	#N/A	1.42889	0.61153	16.8633	4.01709e-05	0.00061222					gene332	#N/A
gene10903	GB54167	intraflagellar transport protein 56 isoform X1	FBgn0038358	Tetratricopeptide repeat domain 26	Ttc26	1.42272	1.57421	34.2959	4.73379e-09	1.72484e-07					gene334	#N/A
gene618	GB45850	clavesin-2	FBgn0035636	Cellular retinaldehyde binding protein	Cralbp	1.42148	2.41519	18.4572	1.73764e-05	0.000293516					gene335	#N/A
gene966	GB47463	guanine nucleotide-binding protein G(i) subunit alpha	FBgn0001104	G protein alpha i subunit	Galphai	1.4209	4.02917	55.2097	1.08332e-13	7.68836e-12					gene336	FBgn0033085
gene8029	#N/A	#N/A	#N/A	#N/A	#N/A	1.41906	4.44112	53.5105	2.5722e-13	1.7106e-11					gene337	FBgn0026149
gene9219	#N/A	#N/A	#N/A	#N/A	#N/A	1.41389	3.54721	50.7265	1.06177e-12	6.11968e-11					gene338	FBgn0030026
gene322	#N/A	#N/A	#N/A	#N/A	#N/A	1.41193	5.04273	19.8312	8.45913e-06	0.000159616					gene339	FBgn0020653
gene8626	#N/A	#N/A	#N/A	#N/A	#N/A	1.41161	2.16949	19.6645	9.22989e-06	0.000172788					gene342	FBgn0034240
gene11347	GB49475	Y+L amino acid transporter 2 isoform X2	FBgn0039844	-	CG1607	1.40934	6.89567	33.7399	6.29963e-09	2.22712e-07					gene343	FBgn0033029
gene12029	GB51355	cytosolic carboxypeptidase 2 isoform X1	FBgn0265726	Nna1 carboxypeptidase	Nna1	1.40606	0.246524	11.2197	0.000809321	0.00766598					gene344	FBgn0032919
gene11183	GB47079	hexokinase type 2 isoform X1	FBgn0001186	Hexokinase A	Hex-A	1.40467	7.48255	54.5151	1.54261e-13	1.06306e-11					gene345	FBgn0260222
gene10112	#N/A	#N/A	#N/A	#N/A	#N/A	1.4005	0.441577	8.94048	0.00278919	0.0199888					gene346	FBgn0050290
gene10075	GB43353	uncharacterized protein LOC727578 isoform X1	FBgn0035490	-	CG1136	1.39975	1.67233	20.0148	7.6846e-06	0.00014734					gene347	FBgn0033438
gene9101	GB45014	nuclear pore complex protein Nup93	FBgn0038274	Nucleoporin 93kD-2	Nup93-2	1.39841	4.45511	56.901	4.58316e-14	3.45919e-12					gene356	#N/A
gene5224	#N/A	#N/A	#N/A	#N/A	#N/A	1.39807	2.01737	25.6398	4.11466e-07	1.0407e-05					gene357	FBgn0026083
gene6469	#N/A	#N/A	#N/A	#N/A	#N/A	1.38672	0.787789	16.5268	4.79679e-05	0.00071613					gene358	FBgn0030670
gene7735	GB53401	activating transcription factor 3 isoform X1	FBgn0028550	Activating transcription factor 3	Atf3	1.38356	6.1641	58.9104	1.65015e-14	1.32991e-12					gene359	#N/A
gene5841	#N/A	#N/A	#N/A	#N/A	#N/A	1.38323	0.797987	8.83076	0.00296195	0.0209584					gene360	#N/A
gene213	#N/A	#N/A	#N/A	#N/A	#N/A	1.38217	2.32024	7.96457	0.00477017	0.0300426					gene363	FBgn0001112
gene2769	GB55860	LOW QUALITY PROTEIN: sterile alpha and TIR motif-containing protein 1	FBgn0262579	Ectoderm-expressed 4	Ect4	1.37994	6.22514	18.7624	1.48057e-05	0.000257879					gene366	#N/A
gene3159	#N/A	#N/A	#N/A	#N/A	#N/A	1.37969	1.0576	16.9319	3.87452e-05	0.000594302					gene371	FBgn0037326
gene6881	GB41756	uncharacterized protein LOC678510 isoform X1	FBgn0036145	-	CG7607	1.36675	7.07128	57.2532	3.83174e-14	2.9387e-12					gene372	#N/A
gene6887	#N/A	#N/A	#N/A	#N/A	#N/A	1.36585	3.90025	51.199	8.34599e-13	4.92984e-11					gene373	FBgn0039150
gene10421	GB47783	protein hairy	FBgn0010109	deadpan	dpn	1.3574	2.14757	7.20914	0.00725332	0.0412801					gene374	FBgn0039149
gene10247	GB50686	transcription factor Sox-2 isoform X3	FBgn0029123	SoxNeuro	SoxN	1.35556	6.25592	41.9016	9.59865e-11	4.40981e-09					gene375	#N/A
gene3949	#N/A	#N/A	#N/A	#N/A	#N/A	1.35252	8.08504	84.7614	3.36639e-20	4.44644e-18					gene376	FBgn0000064
gene9958	#N/A	#N/A	#N/A	#N/A	#N/A	1.34723	0.900829	16.2959	5.418e-05	0.000800081					gene378	FBgn0263257
gene12111	GB51303	homeobox protein Hox-B1a isoform X1	FBgn0002522	labial	lab	1.34634	2.62849	9.36319	0.00221386	0.0167741					gene381	FBgn0052133
gene11900	GB50866	scavenger receptor class B member 1	FBgn0010435	epithelial membrane protein	emp	1.34618	7.22929	91.4595	1.139e-21	1.6412e-19					gene383	#N/A
gene11798	#N/A	#N/A	#N/A	#N/A	#N/A	1.34598	1.62059	12.2943	0.000454351	0.00474812					gene384	FBgn0014024
gene5818	#N/A	#N/A	#N/A	#N/A	#N/A	1.34211	0.517092	14.1126	0.000172183	0.00214889					gene385	FBgn0260997
gene632	#N/A	#N/A	#N/A	#N/A	#N/A	1.33905	2.83179	29.7154	5.00363e-08	1.49602e-06					gene386	#N/A
gene8365	#N/A	#N/A	#N/A	#N/A	#N/A	1.33885	1.19845	22.2238	2.42647e-06	5.30477e-05					gene387	FBgn0023534
gene9024	#N/A	#N/A	#N/A	#N/A	#N/A	1.33583	3.73878	32.0003	1.54148e-08	5.16179e-07					gene388	FBgn0034913
gene3795	GB44058	UDP-glucuronosyltransferase 1-3	FBgn0032713	-	CG17323	1.33434	7.85488	29.016	7.17824e-08	2.09402e-06					gene389	FBgn0029174
gene9408	GB43173	probable chitinase 10 isoform X1	FBgn0250907	Chitinase 10	Cht10	1.33316	3.76472	20.2226	6.89346e-06	0.000132975					gene390	#N/A
gene8208	GB51059	uncharacterized protein LOC410211 isoform X9	FBgn0261565	Limpet	Lmpt	1.32179	5.62227	19.3762	1.07335e-05	0.000196299					gene391	FBgn0014870
gene1087	GB55331	uncharacterized protein LOC725078 isoform X1	FBgn0035543	-	CG15020	1.32124	0.327656	9.3895	0.00218232	0.0166023					gene392	#N/A
gene4724	GB41301	annexin B9	FBgn0000083	Annexin B9	AnxB9	1.31893	5.96374	93.9804	3.18663e-22	4.81029e-20					gene393	FBgn0004649
gene5891	GB51242	uncharacterized protein LOC727370 isoform X4	FBgn0030808	Rho GTPase activating protein at 15B	RhoGAP15B	1.31868	5.38507	65.5802	5.5797e-16	5.20225e-14					gene395	FBgn0004419
gene4793	GB45714	transglutaminase	FBgn0031975	Transglutaminase	Tg	1.31607	1.39517	9.15124	0.0024855	0.0181684					gene396	FBgn0015399
gene8403	GB50885	uncharacterized protein LOC409648	FBgn0035480	-	CG14984	1.31455	5.60602	19.4654	1.02439e-05	0.000188433					gene397	#N/A
gene1844	GB13072	40S ribosomal protein S27	FBgn0039300	Ribosomal protein S27	RpS27	1.29625	6.92213	47.1252	6.65929e-12	3.42323e-10					gene398	#N/A
gene1367	GB54918	GABA neurotransmitter transporter-1A isoform X1	FBgn0039915	GABA transporter	Gat	1.29541	5.81115	16.0739	6.09169e-05	0.000881765					gene400	#N/A
gene8904	GB47248	uncharacterized protein LOC724580	FBgn0031146	-	CG15449	1.29444	1.16258	14.8726	0.000115022	0.00154719					gene401	#N/A
gene1322	0	alpha-(1,3)-fucosyltransferase C	FBgn0044872	alpha1,3-fucosyltransferase C	FucTC	1.28923	3.21086	9.53457	0.00201637	0.0157049					gene402	#N/A
gene3168	GB41225	aquaporin AQPAn.G isoform X4	FBgn0033635	Prip	Prip	1.28798	4.77033	20.669	5.45916e-06	0.00010884					gene403	#N/A
gene7532	#N/A	#N/A	#N/A	#N/A	#N/A	1.28783	2.65859	32.0892	1.47255e-08	4.9484e-07					gene406	FBgn0086693
gene11292	GB54675	LOW QUALITY PROTEIN: uncharacterized protein LOC552784	FBgn0037956	-	CG6959	1.28467	5.62851	96.3787	9.48825e-23	1.45537e-20					gene409	#N/A
gene4345	GB48669	neutral and basic amino acid transport protein rBAT isoform X1	FBgn0037533	CD98 heavy chain	CD98hc	1.28414	7.6898	52.2937	4.77897e-13	3.02987e-11					gene412	#N/A
gene8600	#N/A	#N/A	#N/A	#N/A	#N/A	1.27576	5.85285	46.1648	1.08712e-11	5.49919e-10					gene413	#N/A
gene12024	#N/A	#N/A	#N/A	#N/A	#N/A	1.27497	3.34508	30.2968	3.70728e-08	1.13416e-06					gene414	FBgn0011708
gene1396	#N/A	#N/A	#N/A	#N/A	#N/A	1.27302	0.774856	12.8832	0.000331553	0.00371003					gene415	FBgn0031842
gene2387	GB55515	inositol oxygenase	FBgn0036262	-	CG6910	1.27261	7.37707	18.2966	1.89049e-05	0.000315967					gene417	#N/A
gene12371	#N/A	#N/A	#N/A	#N/A	#N/A	1.27102	3.84915	8.21722	0.00414946	0.0271662					gene418	#N/A
gene11293	GB54664	protein draper isoform X1	FBgn0027594	draper	drpr	1.27032	6.89821	93.5009	4.0602e-22	5.94039e-20					gene420	#N/A
gene8361	#N/A	#N/A	#N/A	#N/A	#N/A	1.26416	0.0546781	8.2673	0.00403655	0.0266766					gene425	#N/A
gene7094	GB51751	beta-glucuronidase	FBgn0034417	-	CG15117	1.2612	5.10079	14.6416	0.00013001	0.00171484					gene426	FBgn0036305
gene4515	GB44634	dual specificity protein phosphatase 10 isoform X2	FBgn0243512	puckered	puc	1.25947	7.36065	16.6241	4.55686e-05	0.000686347					gene427	FBgn0035805
gene434	GB40770	farnesol dehydrogenase	FBgn0030073	-	CG10962	1.25939	5.72282	21.0277	4.52699e-06	9.23855e-05					gene428	#N/A
gene6735	#N/A	#N/A	#N/A	#N/A	#N/A	1.25862	1.34668	10.8904	0.000966661	0.0088224					gene429	FBgn0036760
gene9951	GB52104	uncharacterized protein LOC726758	FBgn0039479	-	CG14257	1.25754	4.74438	20.3772	6.35826e-06	0.000124418					gene430	FBgn0001134
gene11582	0	uncharacterized protein LOC102653894	FBgn0039226	Uracil-DNA degrading factor	Ude	1.25504	5.20948	33.8556	5.9358e-09	2.11421e-07					gene433	#N/A
gene9198	#N/A	#N/A	#N/A	#N/A	#N/A	1.25058	-0.0258471	9.15393	0.00248185	0.0181606					gene434	FBgn0030073
gene11723	#N/A	#N/A	#N/A	#N/A	#N/A	1.24912	3.69758	33.7484	6.27208e-09	2.22565e-07					gene435	#N/A
gene8252	0	POU domain protein CF1A	FBgn0086680	ventral veins lacking	vvl	1.24684	5.81497	14.2903	0.000156667	0.00198654					gene436	FBgn0029688
gene5901	GB46287	proton-coupled amino acid transporter 1 isoform X2	FBgn0030816	-	CG16700	1.24461	2.73855	23.9782	9.74323e-07	2.25995e-05					gene437	FBgn0030485
gene7049	#N/A	#N/A	#N/A	#N/A	#N/A	1.23909	8.2034	100.206	1.37341e-23	2.17686e-21					gene438	FBgn0030991
gene504	GB48980	uncharacterized protein LOC413056	FBgn0039864	-	CG11550	1.23854	6.4543	89.5085	3.0532e-21	4.26998e-19					gene439	FBgn0051974
gene7741	#N/A	#N/A	#N/A	#N/A	#N/A	1.2375	-0.0188753	8.10843	0.00440599	0.0283742					gene440	FBgn0031717
gene6563	#N/A	#N/A	#N/A	#N/A	#N/A	1.2374	7.92603	44.8122	2.1687e-11	1.05766e-09					gene441	FBgn0029798
gene8629	#N/A	#N/A	#N/A	#N/A	#N/A	1.23369	8.50573	30.8496	2.78817e-08	8.86807e-07					gene442	FBgn0029820
gene8407	#N/A	#N/A	#N/A	#N/A	#N/A	1.22467	1.28679	11.933	0.000551473	0.00557334					gene443	FBgn0031392
gene4496	GB44647	voltage-dependent calcium channel subunit alpha-2/delta-3-like precursor	FBgn0261999	-	CG42817	1.22458	7.72309	47.4777	5.56321e-12	2.92299e-10					gene444	#N/A
gene9212	#N/A	#N/A	#N/A	#N/A	#N/A	1.22001	0.700128	10.478	0.00120801	0.0106078					gene445	FBgn0029736
gene6782	#N/A	#N/A	#N/A	#N/A	#N/A	1.21979	3.48591	51.3151	7.86668e-13	4.70517e-11					gene446	FBgn0036213
gene10110	#N/A	#N/A	#N/A	#N/A	#N/A	1.21932	0.789998	11.9746	0.000539318	0.00547961					gene447	FBgn0031601
gene363	GB40842	glucose dehydrogenase [FAD, quinone] isoform X1	FBgn0001112	Glucose dehydrogenase	Gld	1.21671	1.81746	22.5212	2.07834e-06	4.58991e-05					gene448	FBgn0024994
gene6890	#N/A	#N/A	#N/A	#N/A	#N/A	1.21051	5.39851	32.6291	1.11535e-08	3.81547e-07					gene449	#N/A
gene3204	#N/A	#N/A	#N/A	#N/A	#N/A	1.20353	2.65684	25.0423	5.60856e-07	1.36763e-05					gene450	FBgn0023477
gene2525	#N/A	#N/A	#N/A	#N/A	#N/A	1.20335	2.68234	28.5731	9.02278e-08	2.57678e-06					gene451	FBgn0026400
gene2842	GB55818	somatostatin receptor type 2	FBgn0036789	Allatostatin C receptor 2	AstC-R2	1.20313	3.99996	14.3283	0.000153537	0.00196243					gene452	FBgn0039172
gene9375	#N/A	#N/A	#N/A	#N/A	#N/A	1.19447	3.27589	16.25	5.551e-05	0.000815919					gene453	FBgn0032042
gene9058	#N/A	#N/A	#N/A	#N/A	#N/A	1.19239	0.920347	7.31412	0.00684148	0.0396239					gene454	#N/A
gene11415	#N/A	#N/A	#N/A	#N/A	#N/A	1.19043	2.84883	26.443	2.71434e-07	7.15052e-06					gene455	FBgn0028554
gene4852	0	transmembrane protein 234 homolog	FBgn0033429	-	CG12929	1.19029	2.81748	7.30312	0.00688349	0.0398187					gene456	FBgn0022069
gene8683	#N/A	#N/A	#N/A	#N/A	#N/A	1.1873	1.04722	14.3234	0.000153941	0.00196243					gene457	#N/A
gene3000	GB53831	phospholipase ABHD3 isoform X1	FBgn0033382	alpha/beta hydrolase 1	Hydr1	1.18669	8.42433	55.0406	1.18068e-13	8.19585e-12					gene458	#N/A
gene3279	#N/A	#N/A	#N/A	#N/A	#N/A	1.1763	4.58665	41.4172	1.22972e-10	5.59552e-09					gene459	#N/A
gene2111	GB49784	acetyl-CoA acetyltransferase, cytosolic	FBgn0035203	-	CG9149	1.17555	5.64521	31.3832	2.11803e-08	6.9218e-07					gene460	FBgn0011586
gene429	GB40767	glycerol-3-phosphate phosphatase	FBgn0036760	-	CG5567	1.17359	7.94492	36.6016	1.44913e-09	5.71837e-08					gene461	FBgn0003074
gene9585	#N/A	#N/A	#N/A	#N/A	#N/A	1.16599	3.08111	7.99675	0.00468615	0.0296904					gene462	FBgn0034141
gene9553	#N/A	#N/A	#N/A	#N/A	#N/A	1.16377	2.7808	19.6246	9.42473e-06	0.000174716					gene463	FBgn0028400
gene2255	GB55591	titin isoform X1	FBgn0050069	-	CG30069	1.15997	8.61983	18.8823	1.3904e-05	0.00024532					gene464	FBgn0037465
gene12361	0	NADH dehydrogenase subunit 2	FBgn0013680	mitochondrial NADH-ubiquinone oxidoreductase chain 2	mt:ND2	1.15306	4.97594	10.6528	0.00109903	0.00984159					gene465	FBgn0033494
gene8614	#N/A	#N/A	#N/A	#N/A	#N/A	1.1483	1.89169	20.9361	4.74858e-06	9.60829e-05					gene467	#N/A
gene4762	#N/A	#N/A	#N/A	#N/A	#N/A	1.14744	7.83125	45.0332	1.93718e-11	9.49616e-10					gene468	#N/A
gene334	#N/A	#N/A	#N/A	#N/A	#N/A	1.14681	1.70093	24.6007	7.05247e-07	1.68515e-05					gene469	#N/A
gene1024	#N/A	#N/A	#N/A	#N/A	#N/A	1.14585	5.44556	18.4717	1.72449e-05	0.000292716					gene470	FBgn0036377
gene11907	#N/A	#N/A	#N/A	#N/A	#N/A	1.13985	1.63071	12.991	0.000312997	0.00354358					gene471	#N/A
gene3167	#N/A	#N/A	#N/A	#N/A	#N/A	1.13422	1.49257	13.1937	0.000280895	0.00324188					gene472	#N/A
gene1759	GB50763	arrestin domain-containing protein 4	FBgn0035103	Vitamin D[[3]] up-regulated protein 1	Vdup1	1.13133	3.81657	54.3716	1.65947e-13	1.13536e-11					gene473	FBgn0024191
gene897	GB50627	uncharacterized protein LOC411983 isoform X1	FBgn0039620	waterproof	wat	1.1313	4.07264	31.7854	1.72183e-08	5.72537e-07					gene474	FBgn0264078
gene8898	GB53500	transcriptional regulator Myc-B isoform X2	FBgn0262656	Myc	Myc	1.13054	6.14932	24.0929	9.17974e-07	2.15023e-05					gene475	#N/A
gene11507	GB47931	headcase protein isoform X1	FBgn0010113	headcase	hdc	1.12763	5.76865	20.0032	7.73143e-06	0.000147939					gene480	#N/A
gene1016	#N/A	#N/A	#N/A	#N/A	#N/A	1.12524	0.797755	8.74253	0.00310873	0.0218831					gene482	#N/A
gene3288	GB54884	uncharacterized protein LOC409598	FBgn0053978	-	CG33978	1.1251	4.06131	9.48797	0.00206823	0.016004					gene484	FBgn0030598
gene7262	GB54020	apolipoprotein D	FBgn0030334	Karl	Karl	1.11833	2.50036	12.2923	0.000454841	0.00474812					gene485	#N/A
gene7235	GB41413	peroxiredoxin-like protein	FBgn0033520	Peroxiredoxin 2540-1	Prx2540-1	1.11709	9.47265	34.0483	5.37603e-09	1.94396e-07					gene486	#N/A
gene6548	#N/A	#N/A	#N/A	#N/A	#N/A	1.11695	1.65636	11.5488	0.000677934	0.00664655					gene487	FBgn0023215
gene386	#N/A	#N/A	#N/A	#N/A	#N/A	1.1157	0.914956	9.8606	0.00168856	0.0136999					gene488	#N/A
gene11252	#N/A	#N/A	#N/A	#N/A	#N/A	1.10976	4.74341	25.1319	5.35389e-07	1.30888e-05					gene489	FBgn0011754
gene1526	#N/A	#N/A	#N/A	#N/A	#N/A	1.09718	3.08094	7.78137	0.00527876	0.0326405					gene490	FBgn0025519
gene5396	#N/A	#N/A	#N/A	#N/A	#N/A	1.09652	2.37329	8.17392	0.00424969	0.0275679					gene491	#N/A
gene693	#N/A	#N/A	#N/A	#N/A	#N/A	1.08885	2.76953	17.7188	2.56086e-05	0.000414886					gene492	FBgn0263776
gene7998	GB48338	mitochondrial import inner membrane translocase subunit Tim9	FBgn0030480	Tim9a	Tim9a	1.08675	3.16549	20.5589	5.78234e-06	0.000114563					gene493	#N/A
gene3031	#N/A	#N/A	#N/A	#N/A	#N/A	1.08235	8.28423	70.7764	4.00099e-17	4.04781e-15					gene494	#N/A
gene4100	GB55036	doublesex isoform F2	FBgn0000504	doublesex	dsx	1.07884	5.56582	20.398	6.28967e-06	0.000123584					gene495	#N/A
gene9656	GB51775	myosin heavy chain 95F isoform X3	FBgn0011225	jaguar	jar	1.07749	5.90788	27.3385	1.70775e-07	4.68033e-06					gene496	FBgn0261108
gene730	GB44777	uncharacterized protein LOC725882	FBgn0032299	-	CG17127	1.0761	3.59287	12.2222	0.000472246	0.00489756					gene497	FBgn0011327
gene6826	GB41785	GATA-binding factor C isoform X1	FBgn0001138	grain	grn	1.06829	3.77963	8.96762	0.00274806	0.0197387					gene498	#N/A
gene10477	GB49870	long-chain-fatty-acid--CoA ligase 1 isoform X1	FBgn0036821	-	CG3961	1.06796	3.42407	20.9579	4.69478e-06	9.52888e-05					gene499	#N/A
gene9817	GB40708	tetraspanin 6 isoform X1	FBgn0029507	Tetraspanin 42Ed	Tsp42Ed	1.06481	8.07523	47.2513	6.24437e-12	3.24503e-10					gene500	#N/A
gene6929	GB54808	protein maelstrom	FBgn0016034	maelstrom	mael	1.06177	5.17129	72.0716	2.07534e-17	2.14527e-15					gene501	#N/A
gene3769	GB44175	protein 4.1 homolog isoform X2	FBgn0010434	coracle	cora	1.0603	8.36576	86.0934	1.71631e-20	2.29889e-18					gene502	#N/A
gene11631	#N/A	#N/A	#N/A	#N/A	#N/A	1.05911	5.08021	17.9612	2.2545e-05	0.000370939					gene503	FBgn0037262
gene3614	GB50418	protein toll	FBgn0262473	Toll	Tl	1.05795	3.20672	26.7989	2.25765e-07	6.03096e-06					gene504	FBgn0039864
gene3651	GB50448	uncharacterized serine-rich protein C215.13	FBgn0039804	-	CG15544	1.05744	5.21536	31.6702	1.82704e-08	6.01217e-07					gene505	FBgn0034517
gene5679	GB43256	ATP-binding cassette sub-family D member 1	FBgn0039890	-	CG2316	1.04826	4.30363	10.1275	0.00146075	0.0122935					gene506	#N/A
gene2430	GB47104	lysozyme	FBgn0034162	-	CG6426	1.04786	5.37807	16.8779	3.98621e-05	0.000609468					gene507	FBgn0053094
gene7226	GB47137	uncharacterized protein LOC551959	FBgn0051126	-	CG31126	1.04734	2.33347	15.0705	0.000103568	0.00140906					gene508	FBgn0030873
gene10230	GB48252	dihydrofolate reductase isoform X1	FBgn0004087	Dihydrofolate reductase	Dhfr	1.04436	2.98292	14.3279	0.000153574	0.00196243					gene509	FBgn0004449
gene6157	#N/A	#N/A	#N/A	#N/A	#N/A	1.04008	5.1742	36.3156	1.67817e-09	6.56764e-08					gene510	#N/A
gene12367	0	NADH dehydrogenase subunit 3	FBgn0013681	mitochondrial NADH-ubiquinone oxidoreductase chain 3	mt:ND3	1.03971	3.40902	9.20446	0.00241426	0.0178674					gene519	#N/A
gene1196	#N/A	#N/A	#N/A	#N/A	#N/A	1.0327	2.2403	14.4241	0.000145927	0.00188555					gene520	FBgn0015278
gene9095	#N/A	#N/A	#N/A	#N/A	#N/A	1.03204	2.55432	17.9862	2.22513e-05	0.000366741					gene522	#N/A
gene8564	#N/A	#N/A	#N/A	#N/A	#N/A	1.01801	1.05551	7.85401	0.00507082	0.0316635					gene524	#N/A
gene10316	#N/A	#N/A	#N/A	#N/A	#N/A	1.01719	1.77914	9.17382	0.00245501	0.0180426					gene526	#N/A
gene8675	GB55219	uncharacterized protein LOC724286	FBgn0038420	-	CG10311	1.01541	4.63352	18.0655	2.13433e-05	0.00035338					gene527	#N/A
gene10999	#N/A	#N/A	#N/A	#N/A	#N/A	1.01333	6.80735	56.7612	4.9207e-14	3.68471e-12					gene528	FBgn0032475
gene3608	#N/A	#N/A	#N/A	#N/A	#N/A	1.0132	1.56165	10.0415	0.00153054	0.0126913					gene529	FBgn0001994
gene9105	GB45012	adenosylhomocysteinase	FBgn0014455	Adenosylhomocysteinase	Ahcy	1.00591	5.12471	13.5678	0.000230105	0.00274435					gene531	FBgn0035916
gene3867	GB44116	acyl-CoA synthetase family member 2, mitochondrial precursor	FBgn0031703	-	CG12512	1.00465	4.12057	21.4421	3.64683e-06	7.62228e-05					gene532	FBgn0015376
gene10709	#N/A	#N/A	#N/A	#N/A	#N/A	1.00381	3.57913	19.6299	9.39878e-06	0.000174575					gene533	#N/A
gene5993	0	titin homolog	FBgn0265045	Stretchin-Mlck	Strn-Mlck	1.00371	4.83296	7.75728	0.00534964	0.0329715					gene534	#N/A
gene5621	GB45377	glutamine synthetase isoform X1	FBgn0001145	Glutamine synthetase 2	Gs2	1.0033	11.1049	31.7093	1.79067e-08	5.93353e-07					gene535	#N/A
gene4745	#N/A	#N/A	#N/A	#N/A	#N/A	0.996924	2.5359	14.4371	0.000144918	0.00187506					gene536	#N/A
gene12271	GB45943	collagen alpha-5(IV) chain	FBgn0016075	viking	vkg	0.989227	7.63072	14.5102	0.000139406	0.00181361					gene537	#N/A
gene1434	#N/A	#N/A	#N/A	#N/A	#N/A	0.988748	3.02437	14.9055	0.000113035	0.00152476					gene538	FBgn0052250
gene464	GB40785	arrestin domain-containing protein 17	FBgn0037465	-	CG1105	0.982318	5.74322	69.6856	6.95521e-17	6.89001e-15					gene539	FBgn0035733
gene375	#N/A	#N/A	#N/A	#N/A	#N/A	0.977374	2.83237	18.6442	1.57522e-05	0.000271876					gene541	#N/A
gene8328	GB51125	inositol-3-phosphate synthase 1-B isoform X1	FBgn0025885	myo-inositol-1-phosphate synthase	Inos	0.977327	9.28817	10.3759	0.00127671	0.0110882					gene542	FBgn0052296
gene7663	#N/A	#N/A	#N/A	#N/A	#N/A	0.976342	2.38535	8.60026	0.00336115	0.0231627					gene546	#N/A
gene2885	GB53696	androgen-induced gene 1 protein isoform X3	FBgn0031245	-	CG3625	0.974655	5.81059	74.3808	6.44118e-18	7.20655e-16					gene547	#N/A
gene2524	GB46537	deoxyribonuclease-2-alpha	FBgn0000477	Deoxyribonuclease II	DNaseII	0.97279	4.60197	35.3875	2.70222e-09	1.01793e-07					gene549	FBgn0038704
gene11316	#N/A	#N/A	#N/A	#N/A	#N/A	0.96993	3.79521	19.9751	7.84587e-06	0.000148935					gene550	FBgn0020386
gene10475	GB49869	microsomal triglyceride transfer protein large subunit	FBgn0266369	Microsomal triacylglycerol transfer protein	Mtp	0.967499	6.29946	25.9351	3.53096e-07	9.10011e-06					gene552	#N/A
gene1772	GB50756	L-galactose dehydrogenase isoform X1	FBgn0037973	-	CG18547	0.965411	3.12941	29.2975	6.20752e-08	1.83334e-06					gene554	#N/A
gene3203	#N/A	#N/A	#N/A	#N/A	#N/A	0.961587	3.26371	15.8683	6.79077e-05	0.000971132					gene556	#N/A
gene10251	#N/A	#N/A	#N/A	#N/A	#N/A	0.960068	1.45028	8.60685	0.00334901	0.0231293					gene559	FBgn0030081
gene4300	#N/A	#N/A	#N/A	#N/A	#N/A	0.953404	3.247	21.7877	3.04543e-06	6.49372e-05					gene560	FBgn0034816
gene12222	#N/A	#N/A	#N/A	#N/A	#N/A	0.951781	5.60881	27.1045	1.92745e-07	5.23715e-06					gene561	FBgn0030854
gene588	GB41065	synaptic vesicle glycoprotein 2B isoform X1	FBgn0029896	-	CG3168	0.949012	9.15436	60.3399	7.98148e-15	6.71716e-13					gene562	#N/A
gene1678	0	uncharacterized protein LOC102655706	FBgn0010452	tartan	trn	0.943113	3.71229	16.2309	5.6071e-05	0.000819102					gene563	FBgn0040007
gene10352	GB40134	tensin-3 isoform X4	FBgn0000244	blistery	by	0.942871	8.80071	24.6169	6.99359e-07	1.67529e-05					gene564	FBgn0036505
gene3243	GB49653	probable phosphoserine aminotransferase	FBgn0014427	-	CG11899	0.940327	4.28037	40.6029	1.86531e-10	8.13719e-09					gene565	FBgn0037364
gene4983	GB42924	zinc transporter ZIP1	FBgn0038312	Zinc/iron regulated transporter-related protein 88E	Zip88E	0.940078	3.21823	30.9773	2.61066e-08	8.33132e-07					gene566	FBgn0264959
gene7551	#N/A	#N/A	#N/A	#N/A	#N/A	0.939349	6.50675	39.1453	3.93412e-10	1.64094e-08					gene567	FBgn0032216
gene10904	GB54146	cytosolic Fe-S cluster assembly factor NUBP2 homolog	FBgn0037011	-	CG4858	0.937584	5.98876	44.4791	2.57091e-11	1.24742e-09					gene568	FBgn0030011
gene6558	GB40336	neutral ceramidase	FBgn0039774	Ceramidase	CDase	0.934177	7.41047	25.6246	4.14729e-07	1.04341e-05					gene569	FBgn0011211
gene4530	GB44492	isopentenyl-diphosphate Delta-isomerase 1 isoform X1	FBgn0038876	Isopentenyl-diphosphate delta isomerase	Idi	0.932437	5.15534	15.5904	7.86549e-05	0.00110816					gene570	FBgn0030752
gene8953	GB47217	calcitonin gene-related peptide type 1 receptor isoform X3	FBgn0052843	Diuretic hormone 31 Receptor	Dh31-R	0.932308	4.32553	32.2897	1.32815e-08	4.51097e-07					gene571	FBgn0026777
gene7043	#N/A	#N/A	#N/A	#N/A	#N/A	0.927694	2.50088	19.0929	1.24507e-05	0.00022215					gene572	FBgn0053977
gene10142	#N/A	#N/A	#N/A	#N/A	#N/A	0.927176	1.75178	12.7033	0.000365016	0.0040038					gene573	FBgn0039153
gene9587	GB40217	DNA replication licensing factor Mcm6 isoform X1	FBgn0025815	Minichromosome maintenance 6	Mcm6	0.918657	5.06086	9.77548	0.00176854	0.0141573					gene574	FBgn0005536
gene11227	GB46218	transferrin isoform X1	FBgn0034094	Transferrin 3	Tsf3	0.916456	5.13643	50.1529	1.4222e-12	8.05068e-11					gene575	FBgn0033738
gene4203	GB46763	excitatory amino acid transporter 3 isoform X1	FBgn0026439	Excitatory amino acid transporter 1	Eaat1	0.912199	3.00621	13.955	0.000187235	0.00230648					gene576	#N/A
gene339	GB40718	thioredoxin reductase 1 isoform 1	FBgn0020653	Thioredoxin reductase-1	Trxr-1	0.91176	7.26279	83.5602	6.18052e-20	7.8369e-18					gene577	FBgn0035648
gene3248	GB15285	terminal nucleotidyltransferase 5C isoform X1	FBgn0050497	-	CG30497	0.911608	4.56028	10.6803	0.00108282	0.00971473					gene578	FBgn0263199
gene9940	GB52115	protein CREG1	FBgn0025456	Cellular Repressor of E1A-stimulated Genes	CREG	0.911425	5.95729	27.2664	1.77261e-07	4.84413e-06					gene579	FBgn0050421
gene2199	GB55395	tetraspanin-9	FBgn0029837	Tetraspanin 5D	Tsp5D	0.905404	9.24522	32.8763	9.8211e-09	3.38401e-07					gene580	FBgn0015558
gene10907	GB54164	extracellular serine/threonine protein CG31145	FBgn0051145	-	CG31145	0.904293	5.57123	32.5114	1.18494e-08	4.039e-07					gene581	#N/A
gene6769	GB41856	acetylcholinesterase 2 precursor	FBgn0000024	Acetylcholine esterase	Ace	0.901123	10.03	52.1046	5.26223e-13	3.29235e-11					gene582	FBgn0031174
gene3808	#N/A	#N/A	#N/A	#N/A	#N/A	0.900604	2.45664	12.5157	0.000403552	0.00431211					gene583	FBgn0011787
gene5227	GB41464	transcription factor Sox-13 isoform X3	FBgn0039938	Sox102F	Sox102F	0.899421	4.01532	17.5426	2.80946e-05	0.000448288					gene584	#N/A
gene11701	GB50214	uncharacterized protein LOC409502	FBgn0038581	-	CG14314	0.897826	7.97121	39.4705	3.33061e-10	1.40151e-08					gene585	FBgn0010269
gene8270	#N/A	#N/A	#N/A	#N/A	#N/A	0.89516	5.26107	40.7665	1.71551e-10	7.51819e-09					gene587	FBgn0029897
gene11813	GB50265	glutathione S-transferase D1 isoform X2	FBgn0001149	Glutathione S transferase D1	GstD1	0.894917	1.80701	6.96096	0.00833073	0.046147					gene588	FBgn0029896
gene4103	#N/A	#N/A	#N/A	#N/A	#N/A	0.893801	6.65741	9.23648	0.00237241	0.0175988					gene590	#N/A
gene2360	GB55482	Na(+)/H(+) exchange regulatory cofactor NHE-RF1	FBgn0010620	-	CG10939	0.892877	6.81317	44.4365	2.62741e-11	1.26836e-09					gene591	FBgn0017418
gene2834	GB55781	uncharacterized protein LOC551170 isoform X7	FBgn0053196	dumpy	dpy	0.892563	3.62304	9.33722	0.00224546	0.0169515					gene592	FBgn0037679
gene10505	0	cytochrome P450 6a13-like	FBgn0033302	Cyp6a14	Cyp6a14	0.889675	3.65929	8.09159	0.00444712	0.028429					gene593	FBgn0263993
gene11725	GB50226	transferrin 1 precursor	FBgn0022355	Transferrin 1	Tsf1	0.88724	11.1744	17.0188	3.70119e-05	0.00057233					gene594	FBgn0023528
gene11302	GB54681	U6 snRNA-associated Sm-like protein LSm8	FBgn0035271	-	CG2021	0.885999	1.76011	8.92118	0.00281883	0.0201708					gene595	FBgn0029974
gene6461	0	uncharacterized protein LOC102656154 isoform X1	FBgn0032211	-	CG13138	0.884289	1.66188	6.87711	0.00873064	0.0478826					gene598	#N/A
gene6317	#N/A	#N/A	#N/A	#N/A	#N/A	0.882119	7.57116	45.6458	1.41686e-11	7.05465e-10					gene599	#N/A
gene9982	GB51995	sodium-coupled monocarboxylate transporter 1	FBgn0029950	-	CG9657	0.881555	8.84873	47.6772	5.02506e-12	2.68474e-10					gene603	FBgn0030723
gene6493	#N/A	#N/A	#N/A	#N/A	#N/A	0.880162	2.71725	13.5663	0.000230283	0.00274435					gene605	FBgn0035170
gene9898	#N/A	#N/A	#N/A	#N/A	#N/A	0.876547	5.77008	21.8924	2.88368e-06	6.17653e-05					gene607	FBgn0036278
gene7033	GB51722	tetraspanin-1 isoform X1	FBgn0035936	Tetraspanin 66E	Tsp66E	0.872773	5.71268	33.725	6.34803e-09	2.23592e-07					gene609	FBgn0052190
gene12321	#N/A	#N/A	#N/A	#N/A	#N/A	0.871621	3.00491	7.37037	0.00663071	0.0387097					gene610	FBgn0004870
gene3599	#N/A	#N/A	#N/A	#N/A	#N/A	0.868249	5.29013	9.92194	0.0016332	0.0133664					gene613	FBgn0050021
gene590	#N/A	#N/A	#N/A	#N/A	#N/A	0.867271	1.38455	9.52344	0.00202864	0.0157617					gene614	#N/A
gene8855	GB54056	serine hydroxymethyltransferase, cytosolic isoform X2	FBgn0029823	Serine hydroxymethyl transferase	Shmt	0.866873	4.59154	36.0652	1.90821e-09	7.34699e-08					gene615	FBgn0030805
gene7802	GB55968	fas-associated death domain protein	FBgn0038928	Fas-associated death domain	Fadd	0.865914	2.46678	16.8289	4.0905e-05	0.000621416					gene616	FBgn0031628
gene8771	GB45806	UNC93-like protein MFSD11	FBgn0038053	-	CG18549	0.865798	3.39052	13.4832	0.000240707	0.00284617					gene617	FBgn0038700
gene4560	GB44514	UDP-xylose and UDP-N-acetylglucosamine transporter	FBgn0029849	ER GDP-fucose transporter	Efr	0.863736	5.48195	41.1527	1.40785e-10	6.34535e-09					gene618	FBgn0035636
gene8599	GB43953	aryl hydrocarbon receptor nuclear translocator-like protein 1 isoform X1	FBgn0023094	cycle	cyc	0.86207	6.2612	18.7951	1.45542e-05	0.0002549					gene619	FBgn0030803
gene8117	#N/A	#N/A	#N/A	#N/A	#N/A	0.860303	6.21084	60.061	9.1964e-15	7.67173e-13					gene620	FBgn0030109
gene9043	0	ribosomal protein L41	FBgn0066084	Ribosomal protein L41	RpL41	0.859799	6.12438	23.9949	9.65901e-07	2.2459e-05					gene622	FBgn0053639
gene10764	GB43708	ferritin heavy polypeptide-like 17	FBgn0015221	Ferritin 2 light chain homologue	Fer2LCH	0.859457	8.47165	51.9358	5.73464e-13	3.56447e-11					gene623	#N/A
gene9279	#N/A	#N/A	#N/A	#N/A	#N/A	0.859123	4.67019	22.0634	2.63798e-06	5.71462e-05					gene624	FBgn0083228
gene332	#N/A	#N/A	#N/A	#N/A	#N/A	0.858058	1.16938	7.49031	0.00620319	0.0368472					gene626	#N/A
gene5652	GB55715	homeobox protein cut isoform X11	FBgn0004198	cut	ct	0.857095	5.23658	14.815	0.000118589	0.00158396					gene628	FBgn0031454
gene11234	#N/A	#N/A	#N/A	#N/A	#N/A	0.856502	4.36767	28.822	7.93432e-08	2.28653e-06					gene629	FBgn0031455
gene2790	0	uncharacterized protein LOC113218623	FBgn0036342	-	CG11279	0.855809	3.51662	18.3826	1.80699e-05	0.000303613					gene630	FBgn0263239
gene7855	#N/A	#N/A	#N/A	#N/A	#N/A	0.855273	6.08437	15.5249	8.14258e-05	0.00114044					gene631	#N/A
gene4806	GB45724	uncharacterized protein LOC408821	FBgn0053556	formin 3	form3	0.854008	7.12684	22.2642	2.3759e-06	5.20617e-05					gene632	#N/A
gene11551	GB50138	retinol-binding protein pinta-like isoform X1	FBgn0038966	prolonged depolarization afterpotential (PDA) is not apparent	pinta	0.852851	4.15798	13.1753	0.000283659	0.00326586					gene633	FBgn0032154
gene8824	GB52656	uncharacterized protein LOC552154	FBgn0031629	C-type lectin 27kD	Clect27	0.851169	5.60307	8.98017	0.00272925	0.019663					gene634	FBgn0051915
gene10826	GB54097	protein Malvolio isoform X1	FBgn0011672	Malvolio	Mvl	0.848285	6.71036	57.8396	2.84381e-14	2.21678e-12					gene635	FBgn0262716
gene1232	#N/A	#N/A	#N/A	#N/A	#N/A	0.84774	4.52589	15.4292	8.56541e-05	0.00119075					gene636	FBgn0027549
gene4719	GB41343	division abnormally delayed protein isoform X1	FBgn0263930	division abnormally delayed	dally	0.839424	7.95127	36.4995	1.52705e-09	6.00094e-08					gene637	FBgn0036008
gene8452	#N/A	#N/A	#N/A	#N/A	#N/A	0.838076	3.54375	13.8141	0.000201815	0.00247131					gene638	#N/A
gene4773	GB45667	stromal interaction molecule homolog isoform X1	FBgn0045073	Stromal interaction molecule	Stim	0.837462	4.99722	31.6792	1.81858e-08	6.0051e-07					gene640	FBgn0266099
gene10307	#N/A	#N/A	#N/A	#N/A	#N/A	0.836791	1.93522	7.05002	0.00792643	0.0443675					gene641	#N/A
gene5940	GB43280	amphiphysin isoform X3	FBgn0027356	Amphiphysin	Amph	0.836699	7.63011	26.2774	2.95735e-07	7.72649e-06					gene642	FBgn0052528
gene3137	#N/A	#N/A	#N/A	#N/A	#N/A	0.835959	2.86646	11.8897	0.000564449	0.00569237					gene643	FBgn0035374
gene10391	GB40106	EGF domain-specific O-linked N-acetylglucosamine transferase isoform X1	FBgn0264672	EGF-domain O-GlcNAc transferase	Eogt	0.832081	4.79793	9.4564	0.00210414	0.0161896					gene644	FBgn0004379
gene8336	GB51132	protein SYS1 homolog	FBgn0037603	-	CG11753	0.827456	4.39378	28.0834	1.162e-07	3.28887e-06					gene645	FBgn0029958
gene2590	#N/A	#N/A	#N/A	#N/A	#N/A	0.826472	1.66314	10.0713	0.00150598	0.012563					gene646	FBgn0283469
gene3879	0	uncharacterized protein LOC726866 isoform X1	FBgn0032694	Misexpression suppressor of ras 3	MESR3	0.821861	7.38675	40.095	2.41909e-10	1.02703e-08					gene647	FBgn0041171
gene3353	GB53134	multidrug resistance-associated protein 1	FBgn0032456	Multidrug-Resistance like Protein 1	MRP	0.820184	8.31239	29.7097	5.01819e-08	1.49602e-06					gene648	#N/A
gene9825	GB49356	putative cystathionine gamma-lyase 2 isoform X1	FBgn0000566	Ecdysone-induced protein 55E	Eip55E	0.819127	6.1273	25.5793	4.24567e-07	1.06253e-05					gene649	FBgn0036317
gene10765	GB43731	ferritin subunit	FBgn0015222	Ferritin 1 heavy chain homologue	Fer1HCH	0.812635	9.24506	46.9742	7.1927e-12	3.65789e-10					gene650	FBgn0040805
gene6757	GB41845	dual specificity protein phosphatase Mpk3	FBgn0036844	Mitogen-activated protein kinase phosphatase 3	Mkp3	0.810963	6.13856	13.4333	0.00024719	0.00291402					gene651	#N/A
gene9703	GB50324	uncharacterized protein LOC724988	FBgn0085271	-	CG34242	0.809825	3.5292	13.6628	0.000218741	0.0026332					gene652	FBgn0001189
gene9415	#N/A	#N/A	#N/A	#N/A	#N/A	0.80357	5.46855	35.3833	2.70806e-09	1.01793e-07					gene653	FBgn0036754
gene8203	#N/A	#N/A	#N/A	#N/A	#N/A	0.80307	2.03832	9.85925	0.0016898	0.0136999					gene654	FBgn0031191
gene1261	GB51551	myophilin	FBgn0035499	Chd64	Chd64	0.802202	5.74221	19.8184	8.51588e-06	0.000160368					gene655	FBgn0028467
gene994	GB47478	glutathione peroxidase-like 1 isoform X1	FBgn0035438	PHGPx	PHGPx	0.795478	7.54751	37.8906	7.48245e-10	3.00245e-08					gene656	FBgn0023129
gene7014	GB51705	NADPH--cytochrome P450 reductase isoform X1	FBgn0015623	Cytochrome P450 reductase	Cpr	0.794326	8.43719	22.6018	1.99299e-06	4.45962e-05					gene657	FBgn0035132
gene1676	GB46313	uncharacterized protein LOC100578507 isoform X1	FBgn0032077	-	CG9515	0.790941	4.79241	20.458	6.09553e-06	0.000120018					gene658	FBgn0033688
gene5177	GB41505	ankyrin repeat and SAM domain-containing protein 1A isoform X2	FBgn0039075	-	CG4393	0.790284	7.2436	21.1076	4.34213e-06	8.95741e-05					gene659	#N/A
gene9031	GB45052	ral guanine nucleotide dissociation stimulator isoform X4	FBgn0026376	Ral guanine nucleotide dissociation stimulator-like	Rgl	0.788623	6.96351	17.8797	2.35313e-05	0.000386498					gene660	FBgn0036827
gene12204	#N/A	#N/A	#N/A	#N/A	#N/A	0.787801	2.04966	8.50604	0.0035397	0.0240963					gene661	FBgn0031768
gene5405	GB53531	A disintegrin and metalloproteinase with thrombospondin motifs 7 isoform X2	FBgn0029791	-	CG4096	0.786813	2.64853	10.0476	0.00152546	0.0126913					gene662	FBgn0035420
gene6250	GB48136	uncharacterized protein LOC408898 isoform X1	FBgn0035696	Bestrophin 2	Best2	0.785056	3.87601	9.73139	0.00181147	0.0144281					gene663	FBgn0031238
gene11040	#N/A	#N/A	#N/A	#N/A	#N/A	0.78286	7.98385	18.6058	1.60734e-05	0.000274924					gene665	FBgn0032222
gene6836	0	probable uridine nucleosidase 2	FBgn0032436	-	CG5418	0.781091	4.4016	14.2557	0.000159579	0.00201239					gene666	FBgn0042641
gene2215	GB55408	uncharacterized protein LOC408666	FBgn0030964	PDGF- and VEGF-related factor 1	Pvf1	0.776026	8.29223	38.9326	4.38704e-10	1.82187e-08					gene667	#N/A
gene1111	GB10555	probable small nuclear ribonucleoprotein Sm D2	FBgn0261789	Small ribonucleoprotein particle protein SmD2	SmD2	0.775684	2.56167	9.16398	0.00246825	0.0181119					gene668	FBgn0259166
gene10077	#N/A	#N/A	#N/A	#N/A	#N/A	0.774119	5.12128	28.7194	8.36602e-08	2.39641e-06					gene669	FBgn0003326
gene5518	#N/A	#N/A	#N/A	#N/A	#N/A	0.772947	3.16368	8.24284	0.0040913	0.0268889					gene670	FBgn0037922
gene2507	GB55998	beta-1,4-N-acetylgalactosaminyltransferase bre-4	FBgn0027538	beta1,4-N-acetylgalactosaminyltransferase A	beta4GalNAcTA	0.772446	6.39227	15.3965	8.71516e-05	0.00120642					gene671	FBgn0085385
gene5392	#N/A	#N/A	#N/A	#N/A	#N/A	0.771349	2.83516	16.8748	3.99292e-05	0.000609513					gene672	FBgn0034527
gene6522	GB40356	spondin-1 isoform X7	FBgn0033710	-	CG17739	0.769728	4.06556	10.9953	0.00091341	0.00844172					gene673	FBgn0086367
gene6753	GB41842	PDZ domain-containing protein GIPC3	FBgn0010504	kermit	kermit	0.76857	4.85572	12.8389	0.000339484	0.00378044					gene674	FBgn0032635
gene2336	#N/A	#N/A	#N/A	#N/A	#N/A	0.768126	5.39934	20.655	5.49924e-06	0.00010941					gene675	#N/A
gene2301	#N/A	#N/A	#N/A	#N/A	#N/A	0.767855	7.29439	21.9904	2.74021e-06	5.90915e-05					gene676	FBgn0024277
gene12264	GB45973	aromatic-L-amino-acid decarboxylase	FBgn0000422	Dopa decarboxylase	Ddc	0.766581	7.6113	17.8039	2.44884e-05	0.000399459					gene677	FBgn0030552
gene5043	GB52191	modular serine protease	FBgn0051217	modular serine protease	modSP	0.764717	5.34466	57.7713	2.94439e-14	2.27652e-12					gene678	#N/A
gene11989	GB54308	uncharacterized protein LOC724468	FBgn0038881	-	CG16791	0.764416	5.6665	22.9307	1.67952e-06	3.77594e-05					gene679	FBgn0010114
gene9578	GB40232	peroxiredoxin 1	FBgn0040309	thioredoxin peroxidase 1	Jafrac1	0.763463	8.14392	30.296	3.70898e-08	1.13416e-06					gene681	FBgn0030360
gene12363	0	cytochrome c oxidase subunit II	FBgn0013675	mitochondrial Cytochrome c oxidase subunit II	mt:CoII	0.762884	9.42815	12.7241	0.000360969	0.00396446					gene682	FBgn0267796
gene1555	GB43684	carboxypeptidase M isoform X2	FBgn0030778	-	CG4678	0.759103	6.36032	10.45	0.00122649	0.0107205					gene683	FBgn0261555
gene2568	GB49054	uncharacterized protein LOC410975 isoform X2	FBgn0284435	trynity	tyn	0.756877	1.58784	7.40812	0.006493	0.0381319					gene684	FBgn0030683
gene5620	#N/A	#N/A	#N/A	#N/A	#N/A	0.755524	2.13918	10.074	0.00150374	0.0125553					gene685	FBgn0035356
gene30	#N/A	#N/A	#N/A	#N/A	#N/A	0.753948	5.78204	16.1723	5.78334e-05	0.000840972					gene686	FBgn0011828
gene4192	GB46768	uncharacterized MFS-type transporter C09D4.1 isoform X1	FBgn0033196	-	CG1358	0.753755	7.6947	13.3046	0.000264753	0.00308357					gene687	#N/A
gene9899	#N/A	#N/A	#N/A	#N/A	#N/A	0.752829	1.71354	8.57	0.00341748	0.023432					gene688	#N/A
gene1819	GB50837	uncharacterized protein LOC725588	FBgn0259216	Rho GTPase activating protein at 102A	RhoGAP102A	0.751046	4.37863	8.40607	0.0037397	0.0251517					gene689	FBgn0035235
gene7666	GB53314	aldehyde dehydrogenase family 3 member B1 isoform X5	FBgn0010548	Aldehyde dehydrogenase type III	Aldh-III	0.750113	6.63405	18.114	2.08067e-05	0.000345929					gene690	FBgn0035987
gene1787	GB50749	uncharacterized protein LOC411955 isoform X2	FBgn0265048	crossveinless d	cv-d	0.748496	6.76781	32.7247	1.06178e-08	3.64532e-07					gene691	#N/A
gene4227	GB46748	39S ribosomal protein L54, mitochondrial	FBgn0034579	mitochondrial ribosomal protein L54	mRpL54	0.743139	4.63563	15.6943	7.44494e-05	0.00105359					gene692	FBgn0035904
gene8382	GB50899	probable hydroxyacid-oxoacid transhydrogenase, mitochondrial	FBgn0017482	Type III alcohol dehydrogenase	T3dh	0.742812	4.42126	23.3327	1.36262e-06	3.11503e-05					gene693	#N/A
gene12113	#N/A	#N/A	#N/A	#N/A	#N/A	0.741225	3.95028	13.8282	0.00020031	0.002458					gene694	FBgn0010762
gene12164	GB12060	guanine nucleotide-binding protein subunit gamma-1	FBgn0004921	G protein gamma 1	Ggamma1	0.741154	4.48278	23.5421	1.2221e-06	2.82092e-05					gene695	FBgn0035959
gene11081	#N/A	#N/A	#N/A	#N/A	#N/A	0.740913	7.81899	55.1395	1.12274e-13	7.85095e-12					gene696	FBgn0033232
gene4544	#N/A	#N/A	#N/A	#N/A	#N/A	0.737408	6.73912	7.11546	0.00764219	0.0431575					gene697	FBgn0030060
gene2440	GB52251	multifunctional protein ADE2	FBgn0020513	PAICS bifunctional enzyme	Paics	0.731318	4.98537	27.0607	1.97165e-07	5.32681e-06					gene698	FBgn0261822
gene1537	GB42329	segmentation protein cap'n'collar isoform X4	FBgn0262975	cap-n-collar	cnc	0.730942	6.55364	26.2017	3.07559e-07	7.99148e-06					gene699	FBgn0034797
gene1264	GB51552	iron-sulfur cluster co-chaperone protein HscB, mitochondrial	FBgn0263606	Heat shock protein cognate 20	Hsc20	0.730518	2.11138	11.6572	0.000639534	0.00632221					gene700	FBgn0003090
gene5974	GB47955	S-adenosylmethionine synthase isoform X2	FBgn0005278	S-adenosylmethionine Synthetase	Sam-S	0.728543	7.69811	9.2905	0.00230345	0.0172487					gene701	#N/A
gene7075	GB51666	uncharacterized protein LOC412694	FBgn0032075	Tetraspanin 29Fb	Tsp29Fb	0.724367	6.60816	41.7695	1.02694e-10	4.69529e-09					gene703	#N/A
gene9896	GB49312	glyoxylate reductase/hydroxypyruvate reductase	FBgn0032889	-	CG9331	0.723354	3.0995	13.3335	0.000260705	0.00304209					gene707	FBgn0026619
gene3480	GB49606	protein stunted isoform X2	FBgn0014391	stunted	sun	0.722349	6.18761	16.7118	4.351e-05	0.000657837					gene708	FBgn0033244
gene5079	GB48574	thioredoxin-2	FBgn0040070	thioredoxin-2	Trx-2	0.721928	7.21244	28.0444	1.18561e-07	3.34575e-06					gene709	FBgn0031816
gene2160	GB55370	neurotrimin	FBgn0025878	wrapper	wrapper	0.721902	8.92766	25.6252	4.14599e-07	1.04341e-05					gene710	FBgn0002914
gene3908	GB53037	mitochondrial pyruvate carrier 1	FBgn0038662	Mitochondrial pyruvate carrier	Mpc1	0.721192	4.18934	13.7512	0.000208689	0.00254114					gene711	#N/A
gene7993	#N/A	#N/A	#N/A	#N/A	#N/A	0.718036	5.04393	25.3205	4.85518e-07	1.19929e-05					gene712	FBgn0026417
gene10935	GB52689	ADP-ribosylation factor-like protein 4C	FBgn0039889	ADP ribosylation factor-like 4	Arl4	0.71628	6.80473	8.22308	0.00413609	0.0271271					gene713	FBgn0034118
gene3899	GB53045	ATP-binding cassette sub-family G member 1	FBgn0025683	-	CG3164	0.716257	5.77452	41.0163	1.50968e-10	6.77219e-09					gene714	#N/A
gene5346	GB46068	transient receptor potential cation channel protein painless	FBgn0060296	painless	pain	0.715994	6.01742	21.6692	3.23953e-06	6.86146e-05					gene715	#N/A
gene5429	#N/A	#N/A	#N/A	#N/A	#N/A	0.714927	4.69782	15.1332	0.000100188	0.00137685					gene716	#N/A
gene10959	GB52698	synaptobrevin-1	FBgn0003660	Synaptobrevin	Syb	0.714709	5.65713	30.7411	2.94846e-08	9.31558e-07					gene717	#N/A
gene1814	#N/A	#N/A	#N/A	#N/A	#N/A	0.713755	6.06714	19.2623	1.13936e-05	0.000205214					gene719	#N/A
gene8415	GB50874	transcription factor Ken 2 isoform X1	FBgn0011236	ken and barbie	ken	0.712612	5.97582	10.9792	0.000921413	0.00849093					gene721	FBgn0024956
gene9190	#N/A	#N/A	#N/A	#N/A	#N/A	0.711864	2.83052	7.05932	0.00788539	0.0441637					gene722	FBgn0260995
gene10109	GB48199	sphingomyelin phosphodiesterase isoform X1	FBgn0034997	-	CG3376	0.707559	8.24777	26.0726	3.28824e-07	8.49759e-06					gene723	#N/A
gene9162	#N/A	#N/A	#N/A	#N/A	#N/A	0.707037	3.53379	10.4003	0.00125994	0.0109625					gene724	FBgn0014092
gene9849	GB49339	uncharacterized protein LOC727496 isoform X1	FBgn0050345	-	CG30345	0.706853	4.26012	31.5711	1.92272e-08	6.30521e-07					gene725	FBgn0266672
gene3327	GB53151	uncharacterized protein LOC100576765	FBgn0036121	-	CG6310	0.706819	3.39217	12.402	0.000428865	0.00452664					gene726	FBgn0004915
gene4800	GB11411	suppressor of hairless protein	FBgn0004837	Suppressor of Hairless	Su(H)	0.699187	4.94405	14.2334	0.000161475	0.00203125					gene727	#N/A
gene8866	GB49829	U6 snRNA phosphodiesterase isoform X1	FBgn0037713	-	CG16790	0.697257	2.83316	14.4641	0.00014286	0.00185347					gene728	FBgn0261985
gene6615	GB54499	molybdenum cofactor sulfurase 1 isoform X2	FBgn0002641	maroon-like	mal	0.697226	3.73949	14.8209	0.000118221	0.00158126					gene729	FBgn0002183
gene199	#N/A	#N/A	#N/A	#N/A	#N/A	0.695133	2.28958	7.96477	0.00476966	0.0300426					gene730	FBgn0032299
gene9462	GB43119	DNA ligase 3 isoform X1	FBgn0038035	0	0	0.694974	5.77216	24.915	5.99154e-07	1.45728e-05					gene731	FBgn0027498
gene10928	GB52685	protein ccsmst1 isoform X1	FBgn0050373	-	CG30373	0.691151	5.28738	12.2078	0.000475914	0.00491426					gene733	FBgn0032076
gene9466	GB43203	NPC intracellular cholesterol transporter 1 isoform X6	FBgn0024320	Niemann-Pick type C-1a	Npc1a	0.691134	7.71252	16.7483	4.26808e-05	0.000646329					gene735	FBgn0024273
gene11963	#N/A	#N/A	#N/A	#N/A	#N/A	0.691047	2.31649	8.91492	0.0028285	0.0202096					gene736	#N/A
gene6090	#N/A	#N/A	#N/A	#N/A	#N/A	0.69104	7.22527	18.6353	1.58264e-05	0.000271938					gene737	FBgn0039554
gene8302	GB50936	odorant binding protein 10 precursor	FBgn0011281	Odorant-binding protein 83a	Obp83a	0.689837	8.44046	21.2437	4.04436e-06	8.41617e-05					gene738	#N/A
gene9463	#N/A	#N/A	#N/A	#N/A	#N/A	0.689596	7.40822	9.89785	0.00165472	0.0135076					gene739	FBgn0034962
gene8714	0	uncharacterized protein LOC725452	FBgn0027547	-	CG1927	0.688298	6.39078	53.3793	2.74984e-13	1.80352e-11					gene740	FBgn0015756
gene2399	GB55508	RNA exonuclease 1 homolog isoform X2	FBgn0039544	-	CG12877	0.686262	7.1613	49.8242	1.68154e-12	9.40674e-11					gene741	FBgn0032167
gene3671	GB42994	tensin-1 isoform X7	FBgn0053993	-	CG33993	0.682074	6.15622	9.74063	0.00180239	0.0143677					gene742	#N/A
gene11647	GB50044	probable small nuclear ribonucleoprotein G	FBgn0261791	Small nuclear ribonucleoprotein G	SNRPG	0.678734	4.60699	18.3924	1.79773e-05	0.000302591					gene743	#N/A
gene4742	GB41313	sugar transporter SWEET1	FBgn0036501	-	CG7272	0.678688	6.29156	19.9876	7.79473e-06	0.000148553					gene744	FBgn0053182
gene4647	GB47838	mucin-5AC	FBgn0034974	-	CG16786	0.677974	3.15301	10.5905	0.00113671	0.0101123					gene745	#N/A
gene8611	GB43963	tyrosine kinase receptor Cad96Ca	FBgn0022800	Cadherin 96Ca	Cad96Ca	0.677781	3.76745	9.96845	0.00159245	0.0131006					gene746	#N/A
gene6585	GB54533	protein unc-13 homolog 4B isoform X9	FBgn0266719	staccato	stac	0.677663	6.10733	18.7631	1.48004e-05	0.000257879					gene747	FBgn0015801
gene6216	GB48121	transcriptional regulator ERG homolog isoform X4	FBgn0005658	Ets at 65A	Ets65A	0.675922	5.49807	12.5524	0.000395699	0.00424729					gene748	FBgn0260049
gene10799	GB51847	H(+)/Cl(-) exchange transporter 7	FBgn0033755	Chloride channel-b	ClC-b	0.675459	6.11545	47.1878	6.44993e-12	3.33363e-10					gene749	FBgn0052121
gene8220	#N/A	#N/A	#N/A	#N/A	#N/A	0.674751	2.32057	7.40739	0.00649566	0.0381319					gene750	FBgn0037327
gene8977	#N/A	#N/A	#N/A	#N/A	#N/A	0.674595	6.98764	50.063	1.48887e-12	8.3782e-11					gene751	#N/A
gene1295	GB51579	U6 snRNA-associated Sm-like protein LSm6	FBgn0034564	-	CG9344	0.671067	3.54966	11.7747	0.000600406	0.00599146					gene752	#N/A
gene4533	#N/A	#N/A	#N/A	#N/A	#N/A	0.67044	4.66036	28.4634	9.54848e-08	2.71874e-06					gene753	FBgn0021761
gene9300	GB45250	uncharacterized protein LOC409595	FBgn0034501	-	CG13868	0.67018	6.72616	16.9623	3.81297e-05	0.000587703					gene754	#N/A
gene10718	GB43537	probable 28S ribosomal protein S16, mitochondrial	FBgn0033907	mitochondrial ribosomal protein S16	mRpS16	0.669692	5.10418	15.7656	7.16949e-05	0.00101916					gene755	#N/A
gene5188	GB41439	torso-like protein	FBgn0003867	torso-like	tsl	0.669047	4.26288	10.5788	0.00114394	0.0101534					gene756	FBgn0020620
gene3634	GB50457	progestin and adipoQ receptor family member 3	FBgn0038256	-	CG7530	0.667936	6.97797	18.4692	1.72675e-05	0.000292716					gene757	FBgn0027786
gene10259	GB50656	succinate dehydrogenase assembly factor 3, mitochondrial isoform X2	FBgn0038437	Succinate dehydrogenase assembly factor 3	Sdhaf3	0.667437	3.52711	10.1853	0.00141568	0.0120314					gene758	FBgn0036621
gene6594	GB54541	leukocyte elastase inhibitor	FBgn0031973	Serpin 28Dc	Spn28Dc	0.665764	5.88793	8.7196	0.00314807	0.0220457					gene759	FBgn0052103
gene10579	#N/A	#N/A	#N/A	#N/A	#N/A	0.662393	6.83522	24.4784	7.51459e-07	1.79107e-05					gene760	FBgn0030239
gene178	GB48026	homeotic protein female sterile isoform X3	FBgn0265487	muscleblind	mbl	0.661764	6.43006	16.016	6.28102e-05	0.000903668					gene761	FBgn0025109
gene8118	GB54280	U6 snRNA-associated Sm-like protein LSm2	FBgn0036277	-	CG10418	0.658992	4.15384	20.1	7.34982e-06	0.000141206					gene762	#N/A
gene4534	#N/A	#N/A	#N/A	#N/A	#N/A	0.658924	3.91731	12.8829	0.000331601	0.00371003					gene763	#N/A
gene10497	GB49895	PI-PLC X domain-containing protein 3	FBgn0032845	-	CG10747	0.658786	3.76645	15.4267	8.57689e-05	0.00119075					gene764	#N/A
gene1173	GB45505	heat shock factor binding protein 1-like	FBgn0032429	-	CG5446	0.658782	5.43188	17.6107	2.71054e-05	0.000434692					gene765	FBgn0037050
gene2896	GB53703	protein transport protein Sec61 subunit beta	FBgn0010638	Sec61 beta subunit	Sec61beta	0.65876	5.93624	25.7174	3.95254e-07	1.00774e-05					gene766	FBgn0032719
gene6285	#N/A	#N/A	#N/A	#N/A	#N/A	0.656251	3.25065	12.0858	0.000508077	0.00520109					gene767	#N/A
gene6906	GB52826	transmembrane protein 184C	FBgn0032172	-	CG5850	0.65542	5.17835	45.9216	1.23081e-11	6.16051e-10					gene768	#N/A
gene6096	#N/A	#N/A	#N/A	#N/A	#N/A	0.65386	3.47185	12.8036	0.000345945	0.00383851					gene769	FBgn0034346
gene9985	GB52074	6-phosphogluconate dehydrogenase, decarboxylating	FBgn0004654	Phosphogluconate dehydrogenase	Pgd	0.652396	5.92761	21.087	4.38885e-06	8.99796e-05					gene772	FBgn0039683
gene3821	0	protein bcn92	FBgn0013432	bcn92	bcn92	0.647561	4.45687	11.7034	0.000623873	0.00619962					gene774	FBgn0040907
gene336	GB40862	UPF0545 protein C22orf39 homolog	FBgn0033085	-	CG15908	0.647481	4.44671	18.8528	1.41204e-05	0.000248592					gene776	#N/A
gene8095	GB54294	purine nucleoside phosphorylase isoform X2	FBgn0035348	-	CG16758	0.646485	8.58363	8.08454	0.00446444	0.0285136					gene777	FBgn0000996
gene11841	GB49942	mitochondrial dicarboxylate carrier isoform X2	FBgn0027610	Dicarboxylate carrier 1	Dic1	0.644102	4.42887	15.1077	0.000101548	0.00138753					gene778	FBgn0029685
gene9205	#N/A	#N/A	#N/A	#N/A	#N/A	0.643987	4.44117	11.1174	0.000855224	0.00799723					gene779	FBgn0030481
gene5307	#N/A	#N/A	#N/A	#N/A	#N/A	0.641763	9.08311	15.0803	0.000103032	0.00140378					gene780	FBgn0033544
gene7161	GB45546	uncharacterized protein LOC727592	FBgn0029914	-	CG4558	0.64096	3.25207	7.23726	0.0071406	0.0408095					gene781	FBgn0030465
gene10988	GB52717	solute carrier family 28 member 3 isoform X1	FBgn0025709	Concentrative nucleoside transporter 2	CNT2	0.638763	4.30542	8.88596	0.00287372	0.0204482					gene782	FBgn0033507
gene1733	GB43453	band 4.1-like protein 4A isoform X3	FBgn0085376	-	CG34347	0.638646	4.47337	9.20203	0.00241747	0.0178704					gene783	FBgn0052226
gene1836	GB50727	probable prefoldin subunit 2	FBgn0010741	Prefoldin 2	Pfdn2	0.638301	5.56743	19.4493	1.03307e-05	0.000189663					gene784	FBgn0037203
gene7143	0	mitochondrial 2-oxodicarboxylate carrier-like isoform X1	FBgn0040383	-	CG5254	0.637345	3.86521	14.942	0.000110866	0.00149764					gene785	FBgn0037202
gene9367	#N/A	#N/A	#N/A	#N/A	#N/A	0.636802	6.76068	7.56179	0.00596188	0.0358165					gene786	FBgn0044324
gene10024	GB11622	LOW QUALITY PROTEIN: uncharacterized protein LOC410379	FBgn0259171	Phosphodiesterase 9	Pde9	0.635568	6.67028	13.5187	0.000236204	0.00281139					gene788	#N/A
gene8913	GB47266	rhodanese domain-containing protein CG4456 isoform X2	FBgn0039145	-	CG6000	0.635503	3.45281	9.89108	0.00166082	0.0135379					gene789	FBgn0010348
gene8470	GB48780	tail-anchored protein insertion receptor WRB	FBgn0052022	-	CG32022	0.633637	4.22011	16.5432	4.75553e-05	0.000712207					gene790	#N/A
gene10141	GB14841	zinc finger protein 729	FBgn0051612	-	CG31612	0.6335	2.66806	10.0991	0.00148339	0.0124242					gene791	#N/A
gene11719	GB50011	glutamate decarboxylase 1	FBgn0036975	-	CG5618	0.632642	6.86769	13.4995	0.000238624	0.0028331					gene792	FBgn0003463
gene4583	GB44526	paxillin isoform X4	FBgn0041789	Paxillin	Pax	0.632616	6.75974	20.9816	4.63724e-06	9.44328e-05					gene793	#N/A
gene2069	GB49757	fatty acid binding protein isoform X1	FBgn0037913	fatty acid binding protein	fabp	0.63244	8.97582	13.7826	0.000205231	0.00250224					gene794	#N/A
gene12019	GB12262	protein sprouty homolog 2 isoform X2	FBgn0014388	sprouty	sty	0.631324	7.10722	14.6298	0.000130829	0.00172127					gene795	#N/A
gene10386	GB40109	diacylglycerol O-acyltransferase 1 isoform X3	FBgn0004797	midway	mdy	0.628682	5.68292	12.9984	0.000311762	0.00354128					gene797	FBgn0263706
gene3492	GB49614	glutathione S-transferase 1-1	FBgn0250732	GST-containing FLYWCH zinc-finger protein	gfzf	0.628501	5.41449	11.1134	0.000857053	0.00800646					gene799	FBgn0266409
gene79	GB47694	globin 1 isoform X1	FBgn0027657	globin 1	glob1	0.625591	6.5135	8.91696	0.00282535	0.0202023					gene800	FBgn0265784
gene11720	0	platelet glycoprotein V isoform X2	FBgn0035575	-	CG7509	0.624577	6.16581	6.9273	0.00848896	0.0467458					gene801	FBgn0034269
gene2738	#N/A	#N/A	#N/A	#N/A	#N/A	0.621123	8.684	18.3195	1.86781e-05	0.000312726					gene802	#N/A
gene681	GB45887	uncharacterized protein LOC100578300 isoform X1	FBgn0030360	-	CG1806	0.620467	4.67182	8.7331	0.00312485	0.021964					gene803	FBgn0036919
gene7233	GB41388	glycerol-3-phosphate dehydrogenase isoform X1	FBgn0001128	Glycerol-3-phosphate dehydrogenase 1	Gpdh1	0.61823	7.55051	30.4327	3.45651e-08	1.07423e-06					gene804	FBgn0027785
gene1756	#N/A	#N/A	#N/A	#N/A	#N/A	0.617347	5.73711	8.25527	0.00406339	0.0267425					gene805	#N/A
gene8383	GB50897	uncharacterized protein LOC551793 isoform X2	FBgn0013272	Gp150	Gp150	0.617327	7.30789	11.5409	0.000680811	0.00666788					gene806	#N/A
gene4416	GB44422	uncharacterized protein LOC412543 isoform X5	FBgn0034583	-	CG10527	0.616789	8.68975	18.0635	2.13663e-05	0.00035338					gene807	FBgn0029094
gene5843	#N/A	#N/A	#N/A	#N/A	#N/A	0.612682	4.35791	8.41965	0.00371187	0.0250532					gene808	FBgn0051998
gene6479	GB40385	protein I'm not dead yet isoform X5	FBgn0036816	I'm not dead yet	Indy	0.611704	6.81455	42.1963	8.25574e-11	3.82986e-09					gene810	FBgn0266518
gene5817	GB53791	uncharacterized protein LOC726210 isoform X2	FBgn0053080	-	CG33080	0.610824	9.04242	8.32425	0.00391192	0.0260157					gene811	FBgn0037235
gene3760	#N/A	#N/A	#N/A	#N/A	#N/A	0.609835	5.30077	19.6342	9.37757e-06	0.000174522					gene812	FBgn0037249
gene2821	GB55827	40S ribosomal protein S21	FBgn0015521	Ribosomal protein S21	RpS21	0.608614	5.3169	11.0154	0.0009036	0.00836732					gene813	#N/A
gene2689	GB46921	monocarboxylate transporter 12	FBgn0033028	-	CG11665	0.607512	6.59731	14.3248	0.000153825	0.00196243					gene814	FBgn0038874
gene3784	#N/A	#N/A	#N/A	#N/A	#N/A	0.606685	7.34634	8.86694	0.00290381	0.0206238					gene815	FBgn0000527
gene10342	GB40083	lysosomal thioesterase PPT2 homolog isoform X1	FBgn0032358	Palmitoyl-protein Thioesterase 2	Ppt2	0.606376	4.43022	27.7596	1.37363e-07	3.84213e-06					gene816	#N/A
gene11137	GB41686	translocase of outer membrane 7	FBgn0033357	Translocase of outer membrane 7	Tom7	0.606008	4.73555	11.8434	0.000578654	0.00579873					gene818	#N/A
gene4173	GB46777	cytochrome c oxidase assembly factor 5	FBgn0040751	-	CG13018	0.605878	3.30316	9.66103	0.00188218	0.0148778					gene819	FBgn0037435
gene7555	GB42604	beta-arrestin-1 isoform X1	FBgn0040206	kurtz	krz	0.603366	8.17134	14.1662	0.000167349	0.00209683					gene820	FBgn0264302
gene11299	GB54660	protein N-lysine methyltransferase FAM173B	FBgn0038871	-	CG3337	0.602616	4.83331	19.7782	8.69691e-06	0.000163131					gene822	FBgn0027111
gene4741	#N/A	#N/A	#N/A	#N/A	#N/A	0.602114	4.76497	11.9365	0.000550442	0.00556999					gene823	FBgn0035397
gene8793	#N/A	#N/A	#N/A	#N/A	#N/A	0.600979	3.43142	7.15186	0.00748861	0.0424276					gene824	FBgn0039218
gene11054	GB41734	reversion-inducing-cysteine-rich protein with kazal motifs isoform X1	FBgn0036463	Reversion-inducing-cysteine-rich protein with kazal motifs	Reck	0.600697	6.73524	11.531	0.000684454	0.00669666					gene825	FBgn0036007
gene4888	GB51206	cytochrome c oxidase subunit 6C isoform X2	FBgn0015031	cyclope	cype	0.599714	6.77495	10.8844	0.000969779	0.00882915					gene826	#N/A
gene7142	#N/A	#N/A	#N/A	#N/A	#N/A	0.59932	4.5704	23.5151	1.23939e-06	2.85389e-05					gene829	FBgn0035676
gene2618	GB12020	ubiquitin-like protein 5 isoform X1	FBgn0022224	ubiquitin like	ubl	0.598357	4.24848	14.2535	0.000159764	0.00201239					gene830	FBgn0250911
gene7097	#N/A	#N/A	#N/A	#N/A	#N/A	0.59425	4.71624	15.0325	0.000105677	0.00143161					gene831	FBgn0035357
gene3513	GB55938	oligosaccharyltransferase complex subunit ostc-A	FBgn0031529	-	CG9662	0.593597	5.24627	18.261	1.92612e-05	0.000320795					gene832	FBgn0010247
gene10835	#N/A	#N/A	#N/A	#N/A	#N/A	0.592847	6.47212	14.2831	0.000157274	0.00198893					gene833	FBgn0015834
gene1317	GB51591	3-hydroxy-3-methylglutaryl-coenzyme A reductase isoform X1	FBgn0263782	HMG Coenzyme A reductase	Hmgcr	0.591832	6.60172	9.87504	0.00167536	0.0136293					gene834	#N/A
gene7433	GB42821	mediator of RNA polymerase II transcription subunit 10	FBgn0036581	Mediator complex subunit 10	MED10	0.590797	4.79772	9.32739	0.00225754	0.0169986					gene835	FBgn0036702
gene4551	GB44509	aprataxin and PNK-like factor isoform X2	FBgn0026737	-	CG6171	0.590042	3.94157	6.99709	0.00816424	0.0453516					gene836	#N/A
gene2475	GB40986	uncharacterized protein LOC727126	FBgn0032420	-	CG6583	0.588055	2.39046	8.71612	0.00315408	0.0220716					gene838	FBgn0004880
gene4732	GB41335	EEF1A lysine methyltransferase 1	FBgn0031777	-	CG9154	0.586412	4.29103	12.9944	0.000312422	0.00354128					gene839	#N/A
gene1584	GB54622	carnitine O-palmitoyltransferase 1, liver isoform isoform X2	FBgn0261862	withered	whd	0.585026	6.38043	23.1911	1.46677e-06	3.34507e-05					gene840	#N/A
gene8143	#N/A	#N/A	#N/A	#N/A	#N/A	0.584182	5.60458	7.81161	0.00519115	0.0322245					gene841	#N/A
gene5233	#N/A	#N/A	#N/A	#N/A	#N/A	0.578749	4.8838	13.2326	0.000275128	0.00319081					gene842	#N/A
gene321	#N/A	#N/A	#N/A	#N/A	#N/A	0.578045	2.89249	8.97713	0.00273379	0.0196648					gene843	#N/A
gene276	GB54852	vascular endothelial growth factor receptor 1 isoform X3	FBgn0032006	PDGF- and VEGF-receptor related	Pvr	0.575775	4.10423	10.3271	0.00131089	0.0113024					gene844	#N/A
gene9485	GB43214	dynein heavy chain 12, axonemal	FBgn0013811	Dynein heavy chain at 62B	Dhc62B	0.574667	5.16523	7.74313	0.00539174	0.0331236					gene845	FBgn0040623
gene1334	GB49284	mucolipin-3	FBgn0262516	Transient receptor potential cation channel, mucolipin	Trpml	0.574505	5.97313	27.6678	1.4404e-07	4.01707e-06					gene846	#N/A
gene2240	GB55420	programmed cell death protein 6 isoform X3	FBgn0086378	Apoptosis-linked gene-2	Alg-2	0.573134	5.83065	38.6556	5.05578e-10	2.07243e-08					gene848	#N/A
gene11294	0	probable aspartate aminotransferase, cytoplasmic	FBgn0001124	Glutamate oxaloacetate transaminase 1	Got1	0.572299	8.46641	21.7565	3.09544e-06	6.58559e-05					gene857	FBgn0034057
gene9094	GB45152	uncharacterized protein LOC551323 isoform X1	FBgn0261341	vermiform	verm	0.570534	6.00512	7.47663	0.0062505	0.0370891					gene858	FBgn0014411
gene12007	0	elongation of very long chain fatty acids protein AAEL008004 isoform X1	FBgn0051522	-	CG31522	0.569875	5.08744	9.27574	0.00232208	0.0173609					gene859	FBgn0053523
gene6838	GB41886	protein transport protein Sec61 subunit alpha	FBgn0086357	Sec61 alpha subunit	Sec61alpha	0.569231	6.57424	29.9975	4.32605e-08	1.30192e-06					gene860	#N/A
gene1562	GB55895	NADH dehydrogenase [ubiquinone] 1 alpha subcomplex subunit 2	FBgn0040705	NADH dehydrogenase (ubiquinone) B8 subunit	ND-B8	0.56755	5.0273	12.7884	0.000348772	0.00386126					gene861	FBgn0035769
gene5718	#N/A	#N/A	#N/A	#N/A	#N/A	0.567519	10.1029	28.8325	7.89176e-08	2.28653e-06					gene862	FBgn0035802
gene11275	GB54448	1,2-dihydroxy-3-keto-5-methylthiopentene dioxygenase isoform X1	FBgn0052068	Acireductone dioxygenase 1	Adi1	0.567464	5.3626	16.2589	5.52503e-05	0.00081336					gene867	#N/A
gene4912	GB51188	lysophospholipid acyltransferase 2	FBgn0033476	oysgedart	oys	0.566689	5.95898	7.27597	0.00698832	0.0401807					gene870	FBgn0035540
gene6325	0	mitotic-spindle organizing protein 1-like	FBgn0261858	-	CG42787	0.566246	4.63465	13.3861	0.000253494	0.00296888					gene871	FBgn0069973
gene8786	0	uncharacterized protein LOC102655440	FBgn0030292	-	CG11752	0.566138	4.68133	11.1968	0.000819378	0.00775278					gene873	#N/A
gene11667	GB50032	prefoldin subunit 6 isoform X2	FBgn0036918	Prefoldin 6	Pfdn6	0.565778	5.35353	12.7457	0.000356838	0.00393681					gene875	#N/A
gene6188	GB48104	uncharacterized protein CG1161	FBgn0037313	-	CG1161	0.565525	6.03881	20.2889	6.65855e-06	0.000129494					gene883	FBgn0040765
gene3747	GB44031	dorsal protein isoform X2	FBgn0260632	dorsal	dl	0.565119	6.30776	26.7891	2.26911e-07	6.04461e-06					gene887	FBgn0264502
gene12133	GB47650	ribosomal protein L39	FBgn0023170	Ribosomal protein L39	RpL39	0.563217	6.09865	7.97212	0.00475033	0.0299772					gene888	FBgn0010341
gene4310	GB42088	40S ribosomal protein S29 isoform X1	FBgn0261599	Ribosomal protein S29	RpS29	0.56178	6.32785	8.72356	0.00314124	0.0220263					gene889	#N/A
gene330	#N/A	#N/A	#N/A	#N/A	#N/A	0.5609	8.87936	7.80111	0.00522142	0.032349					gene891	FBgn0265767
gene272	GB54848	tumor suppressor candidate 3	FBgn0032015	Oligosaccharide transferase gamma subunit	Ostgamma	0.560466	6.3767	38.0264	6.97929e-10	2.82439e-08					gene892	FBgn0263220
gene10679	GB43565	OTU domain-containing protein 5-B	FBgn0036180	Deubiquitinating enzyme A	Duba	0.559221	5.73674	25.3585	4.76041e-07	1.17894e-05					gene893	#N/A
gene7711	#N/A	#N/A	#N/A	#N/A	#N/A	0.559202	8.84383	11.415	0.000728519	0.00704087					gene894	FBgn0250820
gene10375	GB40095	distal-less isoform X5	FBgn0000157	Distal-less	Dll	0.558328	7.22577	10.5516	0.00116088	0.0102412					gene895	FBgn0035102
gene784	GB46448	cationic amino acid transporter 3 isoform X1	FBgn0037203	slimfast	slif	0.558048	6.42644	10.534	0.001172	0.0103201					gene896	FBgn0037680
gene11653	GB50040	uncharacterized protein LOC100577656	FBgn0039749	-	CG11498	0.557066	3.79541	7.13791	0.00754712	0.0427221					gene897	FBgn0039620
gene811	GB46496	uncharacterized protein LOC724235	FBgn0037235	-	CG1103	0.55676	5.20513	8.43628	0.00367807	0.0248957					gene898	FBgn0032923
gene4853	GB45564	uncharacterized protein LOC100578680 isoform X1	FBgn0027585	-	CG8740	0.555365	5.75348	11.8497	0.000576693	0.00578518					gene899	#N/A
gene10090	GB40252	DNA-directed RNA polymerases I, II, and III subunit RPABC4	FBgn0262954	Rpb12	Rpb12	0.554395	5.37225	8.6905	0.00319872	0.0223347					gene900	FBgn0264753
gene167	GB50335	cytochrome b-c1 complex subunit 6, mitochondrial	FBgn0260008	Ubiquinol-cytochrome c reductase 11 kDa subunit	UQCR-11	0.554388	6.15882	10.761	0.00103661	0.00935305					gene902	FBgn0015803
gene1794	GB50746	39S ribosomal protein L52, mitochondrial	FBgn0033208	mitochondrial ribosomal protein L52	mRpL52	0.553506	4.57893	9.51805	0.00203461	0.0157823					gene904	#N/A
gene1231	GB48956	cytochrome b-c1 complex subunit 10	FBgn0034245	Ubiquinol-cytochrome c reductase 6.4 kDa subunit	UQCR-6.4	0.552754	7.6478	10.0306	0.00153963	0.0127321					gene905	FBgn0040069
gene6376	GB41161	probable DNA-directed RNA polymerases I and III subunit RPAC2	FBgn0086447	lethal (2) 37Cg	l(2)37Cg	0.551855	4.32637	10.8925	0.000965537	0.00882061					gene906	#N/A
gene3348	GB53138	inorganic pyrophosphatase	FBgn0016687	Nucleosome remodeling factor - 38kD	Nurf-38	0.551097	6.2582	17.4809	2.90203e-05	0.000461511					gene907	FBgn0039900
gene9234	GB45210	translocon-associated protein subunit gamma	FBgn0025700	-	CG5885	0.550473	5.1755	12.9735	0.000315937	0.00356836					gene908	FBgn0030889
gene8183	#N/A	#N/A	#N/A	#N/A	#N/A	0.55044	4.85178	10.0432	0.00152908	0.0126913					gene912	FBgn0002922
gene2437	GB52258	peptidyl-prolyl cis-trans isomerase-like 3	FBgn0033527	-	CG11777	0.550259	5.13864	8.45583	0.00363876	0.0246471					gene913	FBgn0039911
gene9765	GB40686	uncharacterized protein LOC551426	FBgn0032033	-	CG13392	0.550146	4.71315	13.4327	0.000247278	0.00291402					gene914	FBgn0266053
gene10299	#N/A	#N/A	#N/A	#N/A	#N/A	0.549728	8.96896	13.5685	0.000230009	0.00274435					gene915	#N/A
gene8014	GB48346	uncharacterized protein LOC725577 isoform X2	FBgn0035755	-	CG14830	0.549708	3.3452	9.24625	0.00235978	0.0175324					gene916	FBgn0011202
gene8544	#N/A	#N/A	#N/A	#N/A	#N/A	0.548254	6.71567	32.259	1.34929e-08	4.55026e-07					gene917	FBgn0014395
gene253	GB53250	PHD finger protein 12 isoform X2	FBgn0029861	-	CG3815	0.547765	5.66584	21.6633	3.24956e-06	6.86741e-05					gene918	FBgn0026374
gene5875	GB49220	60S ribosomal protein L29	FBgn0016726	Ribosomal protein L29	RpL29	0.547641	6.44453	10.3421	0.00130027	0.0112352					gene919	FBgn0036289
gene5947	#N/A	#N/A	#N/A	#N/A	#N/A	0.547447	5.84219	11.4343	0.000720996	0.0069966					gene920	FBgn0030101
gene10909	GB54162	coiled-coil domain-containing protein 137	FBgn0030851	-	CG8326	0.547131	4.12389	18.5076	1.69231e-05	0.000287905					gene921	#N/A
gene8045	GB19338	activating transcription factor of chaperone isoform X2	FBgn0000370	cryptocephal	crc	0.546583	10.0269	51.0382	9.05847e-13	5.28504e-11					gene922	FBgn0033644
gene707	GB44731	tafazzin homolog	FBgn0026619	Tafazzin	Taz	0.54619	6.56342	30.1255	4.04977e-08	1.22419e-06					gene923	FBgn0025743
gene4914	GB51224	mitochondrial import inner membrane translocase subunit Tim8	FBgn0027359	Tim8	Tim8	0.545729	3.54169	7.29672	0.00690805	0.0399122					gene924	#N/A
gene7446	#N/A	#N/A	#N/A	#N/A	#N/A	0.545692	6.96627	13.0843	0.000297779	0.0034037					gene925	FBgn0038889
gene10118	0	ornithine decarboxylase antizyme 1	FBgn0014184	Ornithine decarboxylase antizyme	Oda	0.545317	8.2458	45.2518	1.73265e-11	8.53754e-10					gene926	FBgn0028990
gene11312	GB54652	28S ribosomal protein S18c, mitochondrial	FBgn0039765	mitochondrial ribosomal protein S18C	mRpS18C	0.543635	5.02935	9.65814	0.00188514	0.0148778					gene927	FBgn0011227
gene7194	GB47192	exosome complex component MTR3 isoform X1	FBgn0036916	Mtr3	Mtr3	0.542999	4.43577	19.2775	1.13033e-05	0.000204752					gene928	FBgn0040005
gene11365	GB49457	hydroxymethylglutaryl-CoA lyase, mitochondrial	FBgn0031877	-	CG10399	0.542504	4.24823	20.5865	5.69975e-06	0.000113162					gene929	FBgn0051683
gene985	#N/A	#N/A	#N/A	#N/A	#N/A	0.542318	5.75934	7.31188	0.00685003	0.0396493					gene930	FBgn0031314
gene12067	GB51283	retinal dehydrogenase 1	FBgn0051075	-	CG31075	0.542174	6.98088	24.2673	8.38511e-07	1.98364e-05					gene931	FBgn0047178
gene3182	GB41233	trifunctional purine biosynthetic protein adenosine-3 isoform X1	FBgn0000053	GART trifunctional enzyme	Gart	0.54197	4.05737	7.93615	0.00484568	0.0304577					gene932	FBgn0041184
gene8956	#N/A	#N/A	#N/A	#N/A	#N/A	0.540819	6.8594	17.7042	2.58063e-05	0.000417377					gene933	#N/A
gene11482	GB50601	ATP synthase subunit e, mitochondrial	FBgn0038224	ATP synthase, subunit E	ATPsynE	0.540327	6.62524	11.3018	0.000774323	0.00738597					gene934	FBgn0051713
gene12276	#N/A	#N/A	#N/A	#N/A	#N/A	0.540205	3.40256	9.63629	0.0019077	0.0150308					gene935	FBgn0260934
gene4398	GB44704	flavin reductase (NADPH) isoform X1	FBgn0037749	-	CG9471	0.539432	5.51195	15.2526	9.40462e-05	0.00129997					gene937	#N/A
gene2704	#N/A	#N/A	#N/A	#N/A	#N/A	0.539262	3.5104	8.2655	0.00404055	0.0266845					gene938	FBgn0052225
gene9696	GB53626	myotrophin	FBgn0051715	-	CG31715	0.539151	6.49101	33.9098	5.77263e-09	2.06796e-07					gene940	FBgn0037015
gene6339	GB41181	yrdC domain-containing protein, mitochondrial	FBgn0061361	-	CG33786	0.538307	4.65922	8.18112	0.00423285	0.0274962					gene942	FBgn0033766
gene9647	GB48314	uncharacterized protein LOC724407	FBgn0047135	-	CG32276	0.537461	6.76327	24.8022	6.3524e-07	1.53328e-05					gene943	FBgn0033183
gene12274	0	uncharacterized protein LOC113219301 isoform X1	FBgn0053995	-	CG33995	0.536498	2.7799	9.15343	0.00248252	0.0181606					gene944	FBgn0035383
gene8036	GB48423	small nuclear ribonucleoprotein F	FBgn0000426	Small ribonucleoprotein particle protein SmF	SmF	0.53495	4.74647	10.8842	0.00096988	0.00882915					gene945	FBgn0028662
gene12166	0	putative hydroxypyruvate isomerase	FBgn0011770	GIP-like	Gip	0.534892	4.70268	10.1745	0.00142395	0.0120908					gene946	#N/A
gene1522	GB42298	protein farnesyltransferase/geranylgeranyltransferase type-1 subunit alpha isoform X1	FBgn0031633	Farnesyl transferase alpha	Fnta	0.532996	5.96463	22.5218	2.07776e-06	4.58991e-05					gene947	FBgn0026479
gene6138	GB44307	epidermal growth factor receptor substrate 15-like 1 isoform X1	FBgn0035060	Epidermal growth factor receptor pathway substrate clone 15	Eps-15	0.532663	6.70771	6.77594	0.00923948	0.0498115					gene948	FBgn0261797
gene7207	GB45794	protein TAPT1 homolog isoform X2	FBgn0038569	-	CG7218	0.529526	5.86108	22.1218	2.55887e-06	5.56861e-05					gene949	FBgn0034049
gene1789	GB50811	GPN-loop GTPase 2	FBgn0036356	-	CG10222	0.526991	5.57179	21.5428	3.46027e-06	7.28035e-05					gene950	FBgn0029969
gene2091	#N/A	#N/A	#N/A	#N/A	#N/A	0.526862	3.73243	11.1191	0.000854446	0.00799723					gene951	FBgn0015247
gene10588	GB16493	28S ribosomal protein S33, mitochondrial	FBgn0038426	mitochondrial ribosomal protein S33	mRpS33	0.524227	4.86954	14.0032	0.000182504	0.00225697					gene952	FBgn0260635
gene11539	GB50105	glycerol-3-phosphate acyltransferase 1, mitochondrial isoform X2	FBgn0027579	minotaur	mino	0.52297	7.28811	22.5195	2.08018e-06	4.58991e-05					gene953	FBgn0037716
gene9287	GB44913	fringe glycosyltransferase	FBgn0011591	fringe	fng	0.521936	5.97118	19.5456	9.82278e-06	0.00018174					gene954	FBgn0004957
gene235	GB14946	LOW QUALITY PROTEIN: protein AATF	FBgn0031851	Apoptosis antagonizing transcription factor	Aatf	0.520225	5.56633	11.4805	0.000703311	0.00685296					gene955	FBgn0031952
gene11045	GB41604	chloride intracellular channel exc-4	FBgn0030529	Chloride intracellular channel	Clic	0.515407	6.63991	27.5136	1.55991e-07	4.31243e-06					gene956	FBgn0028974
gene7008	GB51712	eukaryotic translation initiation factor 4E-binding protein 1	FBgn0261560	Thor	Thor	0.515337	6.10803	19.4697	1.0221e-05	0.000188376					gene957	FBgn0001086
gene7163	GB45547	tumor necrosis factor receptor superfamily member wengen isoform X2	FBgn0030941	wengen	wgn	0.514864	6.85419	12.8948	0.000329502	0.00369524					gene958	FBgn0001259
gene8624	GB49664	uncharacterized protein LOC408339 isoform X1	FBgn0051191	-	CG31191	0.513055	6.35015	15.1636	9.85835e-05	0.00135677					gene959	#N/A
gene9746	GB40653	60S ribosomal protein L24 isoform X1	FBgn0032518	Ribosomal protein L24	RpL24	0.512982	6.59713	14.5407	0.000137163	0.00179179					gene960	FBgn0010409
gene2838	GB55782	NADH dehydrogenase [ubiquinone] 1 alpha subcomplex subunit 6	FBgn0033570	NADH dehydrogenase (ubiquinone) B14 subunit	ND-B14	0.511987	5.81396	10.4629	0.00121797	0.0106668					gene961	FBgn0020764
gene5990	GB47973	integrin-linked protein kinase homolog pat-4	FBgn0028427	Integrin linked kinase	Ilk	0.511841	5.79832	33.966	5.60843e-09	2.02031e-07					gene962	FBgn0033663
gene11789	GB49970	sphingosine-1-phosphate lyase	FBgn0010591	Sphingosine-1-phosphate lyase	Sply	0.511778	5.27056	9.19948	0.00242084	0.0178704					gene963	FBgn0014020
gene6453	GB40492	60S ribosomal protein L37	FBgn0030616	Ribosomal protein L37a	RpL37a	0.509838	5.72073	8.09866	0.00442979	0.0284065					gene964	FBgn0032640
gene9081	GB45146	endoplasmic reticulum-Golgi intermediate compartment protein 3	FBgn0036489	-	CG7011	0.509729	5.26702	27.507	1.56528e-07	4.31474e-06					gene966	FBgn0001104
gene9132	GB45172	vitamin K epoxide reductase complex subunit 1-like protein 1 isoform X2	FBgn0053544	Vitamin-K epoxide reductase	Vkor	0.509551	3.06891	9.11287	0.00253817	0.0184966					gene967	#N/A
gene149	GB50356	60S acidic ribosomal protein P2	FBgn0003274	Ribosomal protein LP2	RpLP2	0.508657	7.6039	9.29115	0.00230263	0.0172487					gene968	FBgn0025186
gene12005	GB51247	elongation of very long chain fatty acids protein AAEL008004	FBgn0051523	-	CG31523	0.507606	7.10423	17.1851	3.39089e-05	0.000530384					gene969	FBgn0037883
gene2442	GB52250	uncharacterized protein LOC100576506	FBgn0260390	-	CG42516	0.50739	4.6609	12.2057	0.000476441	0.00491426					gene970	FBgn0053051
gene7736	GB53359	nucleic acid dioxygenase ALKBH1	FBgn0065035	AlkB	AlkB	0.506599	5.52599	11.3806	0.000742143	0.0071435					gene971	FBgn0037525
gene393	GB40823	vitellogenin receptor	FBgn0004649	yolkless	yl	0.506041	4.42285	10.3526	0.00129294	0.0111984					gene972	FBgn0037702
gene8347	GB51141	lachesin isoform X1	FBgn0039617	Dpr-interacting protein gamma	DIP-gamma	0.504774	5.94365	16.7893	4.17685e-05	0.000633523					gene973	#N/A
gene7986	GB48453	persulfide dioxygenase ETHE1, mitochondrial isoform X1	FBgn0050022	-	CG30022	0.504174	5.32081	16.9351	3.86799e-05	0.000594257					gene974	FBgn0267390
gene11171	GB41199	DNA excision repair protein ERCC-1	FBgn0028434	Ercc1	Ercc1	0.504096	5.10732	19.6532	9.28463e-06	0.000173131					gene976	#N/A
gene1421	#N/A	#N/A	#N/A	#N/A	#N/A	0.502497	4.81714	12.6096	0.000383776	0.00415029					gene977	FBgn0003321
gene3750	GB44033	60S ribosomal protein L44	FBgn0031980	Ribosomal protein L36A	RpL36A	0.501823	7.33933	7.49925	0.00617246	0.0367335					gene978	FBgn0010520
gene8861	0	rRNA methyltransferase 2, mitochondrial	FBgn0038737	-	CG11447	0.501771	4.0075	10.819	0.00100462	0.00909899					gene979	FBgn0001075
gene3716	GB44213	filamin-like isoform X5	FBgn0014141	cheerio	cher	0.500657	6.47856	7.97045	0.0047547	0.0299849					gene982	#N/A
gene9328	GB44894	dehydrogenase/reductase SDR family member 7	FBgn0031360	-	CG31937	0.499272	6.44801	12.6904	0.000367545	0.00401303					gene983	#N/A
gene2536	#N/A	#N/A	#N/A	#N/A	#N/A	0.498866	5.98659	8.16213	0.00427742	0.02771					gene984	FBgn0036819
gene7145	0	ectonucleoside triphosphate diphosphohydrolase 5	FBgn0024947	NTPase	NTPase	0.498673	5.65245	24.2569	8.43025e-07	1.98937e-05					gene985	#N/A
gene8741	GB52512	60S ribosomal protein L28	FBgn0035422	Ribosomal protein L28	RpL28	0.498625	6.46552	10.2653	0.00135558	0.0116138					gene986	FBgn0004860
gene746	#N/A	#N/A	#N/A	#N/A	#N/A	0.494776	5.71124	12.6943	0.00036678	0.00401303					gene987	FBgn0023507
gene7706	GB53410	nicotinamide riboside kinase	FBgn0035436	-	CG12016	0.494403	4.87298	11.3743	0.000744692	0.00715289					gene988	#N/A
gene3517	#N/A	#N/A	#N/A	#N/A	#N/A	0.493245	4.61167	6.95971	0.00833655	0.046147					gene989	FBgn0031538
gene9938	GB52116	60S ribosomal protein L36	FBgn0002579	Ribosomal protein L36	RpL36	0.492751	6.33108	11.4656	0.000708956	0.00689383					gene990	#N/A
gene888	GB50631	cdc42 homolog isoform X1	FBgn0010341	Cdc42	Cdc42	0.492573	5.99229	29.8138	4.75593e-08	1.42678e-06					gene991	FBgn0031696
gene2716	GB46899	small integral membrane protein 14	FBgn0035020	-	CG13585	0.49231	6.35975	21.9681	2.77214e-06	5.95103e-05					gene992	FBgn0033564
gene9148	GB45181	probable Bax inhibitor 1	FBgn0035871	Bax Inhibitor-1	BI-1	0.491449	9.21329	23.1179	1.52362e-06	3.45815e-05					gene993	FBgn0020224
gene578	GB41073	N-acetylgalactosamine kinase isoform X1	FBgn0263199	Galactokinase	Galk	0.490344	6.24449	12.4479	0.000418468	0.00442281					gene994	FBgn0035438
gene4841	GB45629	NADH dehydrogenase [ubiquinone] iron-sulfur protein 5 isoform X1	FBgn0031228	NADH dehydrogenase (ubiquinone) 15 kDa subunit	ND-15	0.488957	6.84385	10.3554	0.00129097	0.0111915					gene995	FBgn0035266
gene1025	GB47392	protein BCCIP homolog	FBgn0038183	-	CG9286	0.487401	5.37662	15.579	7.91279e-05	0.00111153					gene996	FBgn0038107
gene8814	GB45304	N-sulphoglucosamine sulphohydrolase	FBgn0038660	-	CG14291	0.487064	4.7337	9.41838	0.00214821	0.0164489					gene997	FBgn0034674
gene6939	GB54814	60S ribosomal protein L31	FBgn0285949	Ribosomal protein L31	RpL31	0.486989	7.41264	10.0982	0.00148411	0.0124242					gene998	FBgn0051617
gene10235	GB48250	putative gamma-glutamylcyclotransferase CG2811 isoform X3	FBgn0035082	-	CG2811	0.48594	6.36265	18.6689	1.55499e-05	0.000268871					gene999	FBgn0061209
gene4305	#N/A	#N/A	#N/A	#N/A	#N/A	0.485557	5.62892	12.6385	0.000377873	0.00410225					gene1001	FBgn0013981
gene4126	GB40909	sorting nexin-29 isoform X3	FBgn0032476	-	CG5439	0.484181	5.82322	34.139	5.13114e-09	1.86249e-07					gene1002	#N/A
gene10960	GB52701	chloride channel protein 2 isoform X3	FBgn0051116	Chloride channel-a	ClC-a	0.483651	6.493	7.32516	0.00679958	0.0394533					gene1005	#N/A
gene9253	GB45221	annexin B11 isoform X2	FBgn0030749	Annexin B11	AnxB11	0.483485	6.87137	40.8437	1.64903e-10	7.32818e-09					gene1006	FBgn0039115
gene8180	#N/A	#N/A	#N/A	#N/A	#N/A	0.482258	5.3858	12.1919	0.000479975	0.00494					gene1007	FBgn0004378
gene7784	GB46978	translocon-associated protein subunit alpha	FBgn0028327	lethal (1) G0320	l(1)G0320	0.481518	4.84163	7.86105	0.00505112	0.0315612					gene1008	FBgn0033995
gene2999	#N/A	#N/A	#N/A	#N/A	#N/A	0.480688	8.61737	7.64077	0.00570634	0.0345652					gene1009	FBgn0027588
gene7901	GB55881	protein tyrosine phosphatase type IVA 1 isoform X3	FBgn0024734	PRL-1 phosphatase	PRL-1	0.478255	9.65007	22.5653	2.03121e-06	4.53446e-05					gene1015	FBgn0000492
gene4202	GB46707	vacuolar protein-sorting-associated protein 25	FBgn0022027	Vacuolar protein sorting 25	Vps25	0.477714	4.9869	11.4298	0.000722753	0.00700651					gene1016	#N/A
gene7040	0	guanine nucleotide-binding protein subunit beta-like protein 1	FBgn0033653	-	CG13192	0.476696	4.2103	9.94902	0.00160935	0.0132167					gene1017	#N/A
gene11029	GB52742	uncharacterized protein LOC100578515 isoform X1	FBgn0020521	piopio	pio	0.475342	6.08401	11.0778	0.000873663	0.00814562					gene1018	FBgn0016685
gene3977	GB40877	translocon-associated protein subunit delta	FBgn0021795	Translocon-associated protein delta	Tapdelta	0.475268	5.57571	11.4923	0.000698863	0.0068236					gene1019	FBgn0039296
gene2797	#N/A	#N/A	#N/A	#N/A	#N/A	0.474841	4.0648	9.83823	0.00170922	0.0137751					gene1020	FBgn0039714
gene2905	GB53668	translocator protein	FBgn0031263	Translocator protein	Tspo	0.472521	5.28584	10.2369	0.00137657	0.01172					gene1021	FBgn0039667
gene5783	GB42537	40S ribosomal protein S15	FBgn0034138	Ribosomal protein S15	RpS15	0.472488	6.75101	9.08079	0.00258308	0.01878					gene1022	#N/A
gene6337	GB41128	ubiquitin thioesterase OTU1	FBgn0035593	-	CG4603	0.47135	5.57442	24.0641	9.31814e-07	2.17195e-05					gene1023	FBgn0028499
gene1236	GB51533	pleckstrin homology domain-containing family F member 2	FBgn0025381	rush hour	rush	0.470399	5.35345	26.701	2.37502e-07	6.2915e-06					gene1024	#N/A
gene6924	GB54805	sterol regulatory element-binding protein cleavage-activating protein isoform X2	FBgn0033052	SREBP cleavage activating protein	SCAP	0.467496	6.02899	8.72846	0.00313282	0.0220038					gene1025	FBgn0038183
gene8585	#N/A	#N/A	#N/A	#N/A	#N/A	0.46651	4.44077	9.02575	0.00266202	0.0192516					gene1026	FBgn0085384
gene7786	GB46985	60S ribosomal protein L12	FBgn0034968	Ribosomal protein L12	RpL12	0.466018	6.6162	13.0626	0.000301253	0.00343927					gene1027	FBgn0027868
gene7877	GB46378	galactosylgalactosylxylosylprotein 3-beta-glucuronosyltransferase I	FBgn0066114	Glucuronyltransferase I	GlcAT-I	0.464073	6.41485	25.5936	4.21426e-07	1.05746e-05					gene1028	FBgn0038271
gene10004	GB52060	septin-1 isoform X1	FBgn0011710	Septin 1	37135	0.464004	4.49022	17.1242	3.50124e-05	0.000544956					gene1029	FBgn0259482
gene4016	GB52529	F-actin-capping protein subunit beta	FBgn0011570	capping protein beta	cpb	0.463996	6.51578	37.2848	1.02076e-09	4.07876e-08					gene1030	FBgn0284252
gene4395	GB44412	hemicentin-2	FBgn0083949	sidestep III	side-III	0.463319	8.11013	12.3917	0.000431245	0.00454671					gene1031	#N/A
gene7949	GB54607	riboflavin kinase	FBgn0014930	-	CG2846	0.463258	5.17682	9.37032	0.00220527	0.0167254					gene1032	FBgn0031634
gene891	GB50621	sodium/potassium/calcium exchanger 4 isoform X2	FBgn0265767	zydeco	zyd	0.462392	6.99756	13.7296	0.0002111	0.00255741					gene1033	FBgn0004514
gene10559	GB49040	KAT8 regulatory NSL complex subunit 2 isoform X2	FBgn0039710	dim gamma-tubulin 1	dgt1	0.46034	6.20279	12.6066	0.000384384	0.00415029					gene1035	FBgn0037146
gene5565	GB45433	small ribonucleoprotein particle protein B	FBgn0262601	Small ribonucleoprotein particle protein SmB	SmB	0.460132	5.26236	11.1866	0.000823895	0.00777306					gene1036	FBgn0036733
gene18	#N/A	#N/A	#N/A	#N/A	#N/A	0.457928	6.14126	8.57969	0.00339934	0.0233582					gene1037	#N/A
gene4436	GB44683	uncharacterized protein LOC726118	FBgn0250838	reduction of Rh1	roh	0.457699	6.73117	7.08659	0.00776628	0.0436944					gene1038	#N/A
gene1279	GB51565	transmembrane protein 267 isoform X1	FBgn0035475	-	CG10866	0.454937	4.18346	7.09545	0.00772797	0.0435643					gene1039	#N/A
gene3804	GB44154	phosphopantothenate--cysteine ligase	FBgn0261285	Phosphopantothenoylcysteine synthetase	Ppcs	0.454518	5.18662	14.6791	0.00012745	0.00169044					gene1040	#N/A
gene12198	GB47593	LIM and senescent cell antigen-like-containing domain protein 1 isoform X1	FBgn0020249	steamer duck	stck	0.454219	5.34705	13.7829	0.000205199	0.00250224					gene1041	#N/A
gene4022	GB53881	chromatin modifying protein 1	FBgn0036805	Charged multivesicular body protein 1	Chmp1	0.45364	5.73014	25.9088	3.5794e-07	9.20002e-06					gene1042	FBgn0051613
gene10944	GB52694	proteasome subunit beta type-4	FBgn0250746	Proteasome beta7 subunit	Prosbeta7	0.453513	6.64085	13.1789	0.000283119	0.00326359					gene1044	FBgn0260499
gene642	GB45831	beta-parvin	FBgn0052528	parvin	parvin	0.452754	5.35735	12.9017	0.00032828	0.00369024					gene1045	FBgn0005619
gene3944	0	fibrous sheath CABYR-binding protein-like	FBgn0027932	A kinase anchor protein 200	Akap200	0.450045	8.35218	8.5315	0.00349052	0.0238469					gene1046	#N/A
gene7665	GB53312	putative glycerol kinase 5	FBgn0035392	-	CG1271	0.447961	6.06127	8.60299	0.00335611	0.0231448					gene1047	FBgn0000448
gene6879	GB41911	procollagen-lysine,2-oxoglutarate 5-dioxygenase 3 isoform X1	FBgn0036147	procollagen lysyl hydroxylase	Plod	0.447959	6.95026	16.3849	5.16945e-05	0.000765756					gene1048	FBgn0086446
gene1118	GB12181	probable galactose-1-phosphate uridylyltransferase	FBgn0263200	Galactose-1-phosphate uridylyltransferase	Galt	0.446841	4.27259	9.53629	0.00201449	0.0157031					gene1049	FBgn0015561
gene7359	GB42715	vesicle transport through interaction with t-SNAREs homolog 1B	FBgn0264751	Vesicle transport through interaction with t-SNAREs 1b	Vti1b	0.446117	4.26313	7.03371	0.00799893	0.0445635					gene1050	FBgn0040696
gene9082	GB45026	reactive oxygen species modulator 1	FBgn0036488	-	CG6878	0.443633	6.86861	19.6596	9.25369e-06	0.000172893					gene1051	FBgn0040697
gene3682	GB46562	40S ribosomal protein S24	FBgn0261596	Ribosomal protein S24	RpS24	0.442823	8.08706	7.68719	0.0055614	0.0338381					gene1052	FBgn0035505
gene5928	#N/A	#N/A	#N/A	#N/A	#N/A	0.441719	4.5487	7.25712	0.00706206	0.0404442					gene1053	FBgn0035504
gene11258	GB51800	uncharacterized protein LOC409090	FBgn0015903	apontic	apt	0.440531	6.26962	9.27428	0.00232394	0.0173611					gene1054	FBgn0285955
gene7453	0	galectin-8-like isoform X2	FBgn0031213	galectin	galectin	0.439637	6.49876	24.2237	8.57709e-07	2.01901e-05					gene1056	FBgn0262562
gene9329	GB44893	uncharacterized protein LOC409636 isoform X2	FBgn0033582	-	CG9084	0.439425	4.05831	8.15123	0.0043032	0.027858					gene1057	FBgn0038545
gene9398	GB43161	thymosin beta isoform X2	FBgn0026084	ciboulot	cib	0.439288	6.08548	8.49899	0.00355343	0.0241725					gene1058	FBgn0036742
gene5485	GB45477	protein YIPF6	FBgn0031600	-	CG3652	0.438782	5.75923	14.291	0.000156613	0.00198654					gene1059	#N/A
gene6635	GB43815	39S ribosomal protein L23, mitochondrial	FBgn0035335	mitochondrial ribosomal protein L23	mRpL23	0.438773	4.51526	7.15138	0.00749064	0.0424276					gene1060	FBgn0260386
gene12192	0	uncharacterized protein LOC102654007	FBgn0002354	lethal (3) 87Df	l(3)87Df	0.438662	3.78095	7.32833	0.00678761	0.039432					gene1061	#N/A
gene10233	GB48251	pyruvate dehydrogenase (acetyl-transferring) kinase, mitochondrial	FBgn0017558	Pyruvate dehydrogenase kinase	Pdk	0.437871	7.01658	8.09233	0.0044453	0.028429					gene1062	#N/A
gene4971	GB48497	FK506-binding protein 2 isoform X1	FBgn0010470	FK506-binding protein 14	Fkbp14	0.436117	6.08236	11.0781	0.000873546	0.00814562					gene1064	FBgn0034012
gene9989	GB52070	EKC/KEOPS complex subunit Lage3 isoform X2	FBgn0260224	-	CG42498	0.435796	5.55637	14.0774	0.000175438	0.00218379					gene1066	FBgn0038248
gene11130	GB41653	band 7 protein AGAP004871 isoform X2	FBgn0260657	-	CG42540	0.435006	6.49624	14.3581	0.00015113	0.0019396					gene1067	#N/A
gene7291	GB44829	bifunctional purine biosynthesis protein PURH	FBgn0039241	-	CG11089	0.434891	6.38713	16.0463	6.18111e-05	0.000893348					gene1068	FBgn0039505
gene952	GB47455	death-associated inhibitor of apoptosis 2	FBgn0260635	Death-associated inhibitor of apoptosis 1	Diap1	0.434324	6.66116	27.7729	1.36423e-07	3.82709e-06					gene1069	#N/A
gene4656	#N/A	#N/A	#N/A	#N/A	#N/A	0.433764	4.28388	7.37425	0.00661643	0.0386738					gene1070	FBgn0263346
gene6681	GB43839	cytospin-A isoform X6	FBgn0025633	-	CG13366	0.432821	7.25882	9.83911	0.0017084	0.0137751					gene1073	FBgn0039354
gene9981	GB51994	proteasome subunit beta type-6	FBgn0010590	Proteasome beta1 subunit	Prosbeta1	0.432113	6.60908	14.1172	0.00017177	0.00214656					gene1075	FBgn0015949
gene2008	GB52433	BET1 homolog	FBgn0260857	Blocked early in transport 1	Bet1	0.431859	4.53728	7.28327	0.00695996	0.0400998					gene1077	#N/A
gene6125	GB44298	enoyl-CoA delta isomerase 1, mitochondrial	FBgn0032160	-	CG4598	0.43134	6.57124	10.4106	0.00125292	0.0109207					gene1079	#N/A
gene3762	GB44039	malate dehydrogenase, cytoplasmic	FBgn0262782	Malate dehydrogenase 1	Mdh1	0.430676	7.3818	15.8187	6.97119e-05	0.000992455					gene1080	FBgn0259821
gene1734	GB45908	uncharacterized protein LOC100576174	FBgn0036198	crimpled	crim	0.430398	3.16148	6.79758	0.00912813	0.0494917					gene1081	FBgn0037766
gene4236	GB46743	S-methyl-5'-thioadenosine phosphorylase	FBgn0034215	Methylthioadenosine phosphorylase	Mtap	0.429484	5.54348	10.757	0.00103886	0.00936453					gene1082	#N/A
gene8067	GB48404	calcium load-activated calcium channel isoform X1	FBgn0032746	-	CG10470	0.428932	4.9556	9.3002	0.00229129	0.0172036					gene1084	FBgn0034789
gene279	GB54855	selenocysteine Se-methyltransferase	FBgn0032726	-	CG10621	0.428439	5.03855	19.2648	1.13785e-05	0.000205214					gene1087	FBgn0035543
gene10844	GB54194	charged multivesicular body protein 4b	FBgn0086656	shrub	shrb	0.428429	6.12109	25.744	3.89837e-07	9.966e-06					gene1091	FBgn0086904
gene4401	GB44702	N-alpha-acetyltransferase 40	FBgn0039687	N(alpha)-acetyltransferase 40	Naa40	0.42474	5.21884	13.4815	0.000240922	0.00284617					gene1092	FBgn0033309
gene1826	GB50840	vacuolar ATPase assembly integral membrane protein VMA21 homolog	FBgn0036998	-	CG5969	0.423213	4.21196	7.26964	0.00701298	0.0402495					gene1093	#N/A
gene5832	GB53799	proteasome subunit alpha type-2	FBgn0086134	Proteasome alpha2 subunit	Prosalpha2	0.423071	5.71753	10.246	0.00136982	0.0116814					gene1094	FBgn0034982
gene53	GB42168	receptor expression-enhancing protein 5 isoform X1	FBgn0033906	Receptor expression enhancing protein B	ReepB	0.421646	5.88701	11.2424	0.000799483	0.00759549					gene1095	#N/A
gene9201	GB44967	GTP:AMP phosphotransferase AK3, mitochondrial	FBgn0042094	Adenylate kinase 3	Adk3	0.421524	5.70891	12.5298	0.000400506	0.00428438					gene1098	#N/A
gene1237	#N/A	#N/A	#N/A	#N/A	#N/A	0.42138	4.7459	10.5591	0.0011562	0.0102093					gene1100	#N/A
gene12171	GB47629	ubiquitin-fold modifier-conjugating enzyme 1	FBgn0034061	Ubiquitin-fold modifier conjugating enzyme 1	Ufc1	0.421107	4.83332	8.2947	0.0039761	0.0263687					gene1101	FBgn0261836
gene11817	GB49955	vacuole membrane protein 1 isoform X1	FBgn0052675	Transport and Golgi organization 5	Tango5	0.41961	5.91534	18.7693	1.47525e-05	0.000257879					gene1102	#N/A
gene725	GB44781	exocyst complex component 4	FBgn0266672	Secretory 8	Sec8	0.41747	3.71713	6.77649	0.00923663	0.0498115					gene1103	FBgn0031702
gene6226	GB48124	non-specific lipid-transfer protein	FBgn0015808	Sterol carrier protein X-related thiolase	ScpX	0.416397	5.60695	17.2623	3.2558e-05	0.00051178					gene1104	FBgn0031700
gene8023	GB48350	dehydrogenase/reductase SDR family member 4 isoform X1	FBgn0035588	-	CG10672	0.41503	4.34255	7.43898	0.00638259	0.0376308					gene1105	FBgn0027505
gene2229	#N/A	#N/A	#N/A	#N/A	#N/A	0.414125	9.53958	7.67229	0.00560752	0.0340751					gene1106	FBgn0020497
gene10852	0	homocysteine-responsive endoplasmic reticulum-resident ubiquitin-like domain member 2 protein	FBgn0031950	Homocysteine-induced endoplasmic reticulum protein	Herp	0.413734	6.6234	19.039	1.28076e-05	0.000228091					gene1107	FBgn0035028
gene4796	#N/A	#N/A	#N/A	#N/A	#N/A	0.412914	5.77257	21.6139	3.33435e-06	7.03097e-05					gene1108	FBgn0085390
gene2917	GB53663	GTPase Era, mitochondrial	FBgn0038106	-	CG7488	0.412725	4.76168	8.42416	0.00370267	0.0250266					gene1109	FBgn0283682
gene9928	GB52120	peroxiredoxin-6	FBgn0031479	Peroxiredoxin 6005	Prx6005	0.412631	4.96679	10.7896	0.00102074	0.00922739					gene1110	FBgn0031361
gene9440	#N/A	#N/A	#N/A	#N/A	#N/A	0.41239	5.0295	14.2667	0.000158643	0.00200357					gene1111	FBgn0261789
gene11283	GB54450	uncharacterized protein LOC724647 isoform X2	FBgn0038302	-	CG4210	0.411735	4.84601	7.50155	0.00616459	0.0367096					gene1117	FBgn0032054
gene1265	GB51623	adenylate kinase isoenzyme 6	FBgn0033754	Adenylate kinase 6	Ak6	0.410478	4.84407	8.04559	0.00456147	0.0290164					gene1118	FBgn0263200
gene8319	GB51119	glycosylphosphatidylinositol anchor attachment 1 protein	FBgn0029818	Glycosylphosphatidylinositol anchor attachment 1	GAA1	0.410298	6.35437	20.1172	7.28403e-06	0.000140225					gene1121	FBgn0015546
gene11263	GB54436	probable peroxisomal acyl-coenzyme A oxidase 1	FBgn0027572	-	CG5009	0.409385	5.68567	22.9913	1.62734e-06	3.68475e-05					gene1122	#N/A
gene8849	0	NHP2-like protein 1	FBgn0015393	hoi-polloi	hoip	0.40926	4.52372	6.94719	0.00839508	0.04639					gene1123	FBgn0086909
gene9686	GB53616	anoctamin-1-like isoform X2	FBgn0038721	subdued	subdued	0.408625	6.89489	17.6711	2.62582e-05	0.000423303					gene1124	FBgn0051619
gene6143	GB44311	actin related protein 1	FBgn0000042	Actin 5C	Act5C	0.407545	10.0781	8.21645	0.00415123	0.0271662					gene1125	FBgn0032252
gene10173	GB54718	DNA repair protein REV1 isoform X2	FBgn0035150	Rev1	Rev1	0.407543	5.64449	8.33453	0.00388985	0.0259233					gene1126	FBgn0034315
gene10856	GB54112	adenine phosphoribosyltransferase	FBgn0000109	Adenine phosphoribosyltransferase	Aprt	0.405057	4.82448	8.84786	0.00293433	0.0208148					gene1127	FBgn0020622
gene3996	0	proteasome subunit alpha type-4-like	FBgn0261394	Proteasome alpha3 subunit	Prosalpha3	0.404025	6.90356	12.0317	0.000523043	0.00533706					gene1128	#N/A
gene13	0	glycine cleavage system H protein, mitochondrial	FBgn0027945	pumpless	ppl	0.403857	4.00156	7.73082	0.00542861	0.0332075					gene1129	FBgn0262869
gene4834	GB45739	2-oxoisovalerate dehydrogenase subunit alpha, mitochondrial	FBgn0037709	-	CG8199	0.403288	3.81068	6.89996	0.00861977	0.0473291					gene1131	FBgn0037950
gene317	GB40939	transmembrane protein 14C	FBgn0034902	-	CG5532	0.403232	6.5481	10.1375	0.0014528	0.0122375					gene1132	FBgn0005564
gene9919	GB49415	ATP synthase mitochondrial F1 complex assembly factor 2	FBgn0021856	lethal (2) k14505	l(2)k14505	0.401421	5.39659	8.40834	0.00373504	0.0251381					gene1133	FBgn0026375
gene3978	GB40890	proteasome assembly chaperone 2	FBgn0038577	-	CG12321	0.401398	4.46107	8.53376	0.00348618	0.0238343					gene1134	FBgn0035371
gene5323	GB46022	4-hydroxybenzoate polyprenyltransferase, mitochondrial	FBgn0037574	Coenzyme Q biosynthesis protein 2	Coq2	0.40126	5.63469	17.3833	3.05502e-05	0.000483414					gene1135	FBgn0043903
gene11929	0	triosephosphate isomerase	FBgn0086355	Triose phosphate isomerase	Tpi	0.400792	8.07467	10.1692	0.00142803	0.0121147					gene1136	FBgn0034590
gene11536	#N/A	#N/A	#N/A	#N/A	#N/A	0.399951	6.8068	18.6347	1.58312e-05	0.000271938					gene1138	FBgn0036405
gene3974	GB40875	60S ribosomal protein L10	FBgn0024733	Ribosomal protein L10	RpL10	0.399167	7.36416	7.57162	0.00592944	0.0356441					gene1139	#N/A
gene446	GB40777	60S ribosomal protein L10a	FBgn0036213	Ribosomal protein L10Ab	RpL10Ab	0.399142	7.11195	7.65065	0.00567518	0.0343983					gene1140	FBgn0039139
gene8160	GB52644	ATP synthase-coupling factor 6, mitochondrial	FBgn0016119	ATP synthase, coupling factor 6	ATPsynCF6	0.398865	6.72351	7.08752	0.00776226	0.0436944					gene1141	FBgn0039404
gene1757	GB50764	coiled-coil domain-containing protein 124	FBgn0038675	-	CG6013	0.398657	4.76337	10.9885	0.00091677	0.00845634					gene1142	#N/A
gene2668	GB46945	RWD domain-containing protein 4	FBgn0032703	-	CG10343	0.398242	4.04725	7.27679	0.00698513	0.0401807					gene1143	#N/A
gene8179	GB51005	N-alpha-acetyltransferase 20 isoform X1	FBgn0031043	N(alpha)-acetyltransferase 20 A	Naa20A	0.398111	5.20963	7.00183	0.00814266	0.0452582					gene1144	#N/A
gene6997	GB41973	thioredoxin domain-containing protein 9	FBgn0037843	-	CG4511	0.397448	5.20366	9.76485	0.0017788	0.0142274					gene1145	#N/A
gene10042	#N/A	#N/A	#N/A	#N/A	#N/A	0.397033	5.94701	6.85752	0.00882687	0.0482989					gene1146	FBgn0041588
gene11044	GB41603	PTB domain-containing engulfment adapter protein 1	FBgn0029092	ced-6	ced-6	0.396209	8.95406	9.77607	0.00176798	0.0141573					gene1147	FBgn0086675
gene4057	GB52283	vesicle transport protein USE1 isoform X1	FBgn0035965	Unconventional SNARE in the ER 1	Use1	0.395849	4.92564	7.72339	0.005451	0.033277					gene1148	FBgn0051019
gene9895	GB49403	ragulator complex protein LAMTOR3-A	FBgn0032642	-	CG5110	0.395689	5.05765	12.6154	0.000382572	0.00414381					gene1149	FBgn0031319
gene9821	GB49353	lamin Dm0 isoform X2	FBgn0002525	Lamin	Lam	0.395452	6.99587	18.3397	1.84813e-05	0.000309978					gene1150	FBgn0039625
gene7166	GB45549	single-stranded DNA-binding protein, mitochondrial	FBgn0010438	mitochondrial single stranded DNA-binding protein	mtSSB	0.395387	5.12588	8.39034	0.0037722	0.0252988					gene1151	FBgn0030738
gene8918	GB47268	electron transfer flavoprotein subunit beta	FBgn0039697	-	CG7834	0.393942	5.5053	9.38811	0.00218397	0.0166023					gene1152	#N/A
gene10290	GB48008	peroxisomal membrane protein PEX14	FBgn0037020	Peroxin 14	Pex14	0.393892	5.06746	15.8492	6.8596e-05	0.000979501					gene1153	#N/A
gene6054	GB42482	V-type proton ATPase 116 kDa subunit a isoform X2	FBgn0028670	Vacuolar H[+] ATPase 100kD subunit 2	Vha100-2	0.393765	6.90748	8.40353	0.00374493	0.0251691					gene1154	#N/A
gene6513	GB40360	eukaryotic translation initiation factor 2 subunit 1	FBgn0261609	eukaryotic translation initiation factor 2 subunit alpha	eIF2alpha	0.393628	5.43348	10.3893	0.00126749	0.0110181					gene1155	#N/A
gene8338	GB50917	60S acidic ribosomal protein P1	FBgn0002593	Ribosomal protein LP1	RpLP1	0.393422	7.99367	7.38474	0.00657794	0.0385198					gene1156	FBgn0000061
gene11834	GB50280	iron-sulfur cluster assembly 2 homolog, mitochondrial	FBgn0039205	-	CG13623	0.393387	5.35752	12.2886	0.00045573	0.00474944					gene1157	FBgn0032633
gene10742	GB51031	uncharacterized protein LOC727650 isoform X2	FBgn0042180	-	CG18870	0.391936	4.87365	13.1428	0.000288629	0.00331506					gene1158	FBgn0263133
gene388	GB40745	synaptosomal-associated protein 29	FBgn0034913	Synaptosomal-associated protein 29kDa	Snap29	0.391828	4.54601	8.03719	0.00458265	0.0291038					gene1159	FBgn0024179
gene5516	GB45457	vacuolar protein sorting-associated protein 53 homolog	FBgn0031598	Vacuolar protein sorting 53	Vps53	0.391754	6.2592	32.9609	9.40307e-09	3.25175e-07					gene1160	FBgn0039743
gene11735	GB50230	V-type proton ATPase subunit e 2	FBgn0035521	Vacuolar H[+] ATPase M9.7 subunit a	VhaM9.7-a	0.391669	6.54255	10.262	0.00135799	0.0116138					gene1162	FBgn0259111
gene4085	GB48884	egl nine homolog 1 isoform X1	FBgn0264785	HIF prolyl hydroxylase	Hph	0.391151	6.23852	30.1246	4.05159e-08	1.22419e-06					gene1164	FBgn0031902
gene7697	#N/A	#N/A	#N/A	#N/A	#N/A	0.390785	4.74631	18.0393	2.16395e-05	0.000357278					gene1165	FBgn0031903
gene1906	GB52497	mitochondrial import receptor subunit TOM20 homolog	FBgn0036928	Translocase of outer membrane 20	Tom20	0.389447	5.9714	16.5812	4.66111e-05	0.00070027					gene1166	FBgn0002938
gene6326	GB41183	LDLR chaperone boca	FBgn0004132	boca	boca	0.38918	5.34162	6.80762	0.00907698	0.0492987					gene1167	#N/A
gene1839	GB50851	putative tricarboxylate transport protein, mitochondrial	FBgn0037912	scheggia	sea	0.389095	4.68238	7.53742	0.00604304	0.0361898					gene1170	FBgn0032863
gene10956	GB52790	gamma-aminobutyric acid receptor-associated protein	FBgn0052672	Autophagy-related 8a	Atg8a	0.387828	9.19296	16.5057	4.8505e-05	0.000723014					gene1171	FBgn0031344
gene2791	GB55747	peroxisomal membrane protein 2	FBgn0035252	-	CG7970	0.387761	5.0883	7.04217	0.00796125	0.0444415					gene1172	FBgn0032428
gene11245	GB46231	signal recognition particle subunit SRP72	FBgn0038810	Signal recognition particle protein 72	Srp72	0.387016	5.352	14.3901	0.000148584	0.00191209					gene1173	FBgn0032429
gene813	#N/A	#N/A	#N/A	#N/A	#N/A	0.386708	4.63027	7.45842	0.00631402	0.0373423					gene1174	FBgn0024983
gene6424	#N/A	#N/A	#N/A	#N/A	#N/A	0.385911	5.07576	10.9441	0.00093903	0.00861986					gene1175	FBgn0259174
gene2293	GB55443	endoplasmic reticulum resident protein 29	FBgn0004003	windbeutel	wbl	0.385865	4.84716	9.18819	0.00243581	0.0179431					gene1176	FBgn0011259
gene11276	GB54427	ribonucleoside-diphosphate reductase subunit M2 B isoform X1	FBgn0011704	Ribonucleoside diphosphate reductase small subunit	RnrS	0.385389	4.88555	7.27652	0.00698619	0.0401807					gene1178	FBgn0004839
gene402	#N/A	#N/A	#N/A	#N/A	#N/A	0.385294	4.84746	7.9952	0.00469014	0.0296959					gene1179	#N/A
gene963	GB47431	ras-like GTP-binding protein Rho1 isoform X1	FBgn0014020	Rho1	Rho1	0.385278	7.6387	17.5781	2.75745e-05	0.000440728					gene1180	FBgn0004102
gene1366	GB55011	eukaryotic translation initiation factor 3 subunit K	FBgn0034654	eukaryotic translation initiation factor 3 subunit k	eIF3k	0.384393	5.29971	8.09455	0.00443985	0.028429					gene1181	#N/A
gene1763	GB50784	zinc finger matrin-type protein 5	FBgn0051922	-	CG31922	0.382718	4.51529	7.46726	0.0062831	0.037237					gene1182	#N/A
gene10430	GB47802	signal recognition particle receptor subunit beta	FBgn0011509	Signal recognition particle receptor beta	SrpRbeta	0.381753	4.84231	7.73041	0.00542983	0.0332075					gene1183	FBgn0034535
gene4175	GB46776	40S ribosomal protein S11	FBgn0033699	Ribosomal protein S11	RpS11	0.380589	7.27274	7.50977	0.00613652	0.0366342					gene1184	FBgn0050296
gene5984	GB47968	DNA polymerase subunit gamma-2, mitochondrial	FBgn0004407	DNA polymerase gamma 35kD	DNApol-gamma35	0.377764	4.92754	7.62058	0.00577059	0.0348297					gene1185	FBgn0265177
gene5106	GB48597	NADH-cytochrome b5 reductase 2 isoform X2	FBgn0036211	-	CG5946	0.377131	6.18115	17.1903	3.38157e-05	0.000529798					gene1186	FBgn0001233
gene11480	GB50600	39S ribosomal protein L43, mitochondrial	FBgn0034893	mitochondrial ribosomal protein L43	mRpL43	0.377085	6.13135	12.8957	0.000329335	0.00369524					gene1189	#N/A
gene12301	GB52888	uncharacterized protein C9orf85 homolog	FBgn0030834	-	CG8675	0.375523	4.68141	7.86652	0.00503584	0.0314864					gene1190	FBgn0034558
gene5343	GB46066	nucleosome assembly protein 1-like 1 isoform X2	FBgn0015268	Nucleosome assembly protein 1	Nap1	0.374725	7.19762	19.1229	1.22563e-05	0.000219092					gene1191	FBgn0020272
gene2161	GB55371	probable asparagine--tRNA ligase, mitochondrial isoform X1	FBgn0034177	Asparaginyl-tRNA synthetase, mitochondrial	AsnRS-m	0.374533	4.69855	10.2563	0.00136215	0.0116284					gene1192	FBgn0034008
gene11569	GB50092	PRADC1-like protein isoform X2	FBgn0034803	-	CG9849	0.372934	5.43536	10.8751	0.000974663	0.00886142					gene1193	FBgn0027360
gene628	0	hemK methyltransferase family member 2	FBgn0031454	HemK methyltransferase 2	HemK2	0.371777	4.54372	8.0718	0.00449594	0.0286571					gene1194	FBgn0002638
gene11697	GB50018	major facilitator superfamily domain-containing protein 10 isoform X2	FBgn0028468	tetracycline resistance	rtet	0.371727	6.15116	7.66629	0.00562621	0.0341668					gene1195	FBgn0266801
gene11542	GB50131	phospholipid phosphatase 5 isoform X1	FBgn0037341	-	CG12746	0.371018	5.79856	8.63171	0.00330362	0.0228657					gene1196	#N/A
gene9363	GB44878	26S proteasome non-ATPase regulatory subunit 8	FBgn0028693	Regulatory particle non-ATPase 12	Rpn12	0.370853	5.88191	7.61801	0.00577881	0.0348488					gene1197	FBgn0034915
gene10943	GB52693	probable chitinase 2	FBgn0022702	Chitinase 2	Cht2	0.370754	5.8942	9.3384	0.00224401	0.0169515					gene1198	#N/A
gene587	GB41039	60S ribosomal protein L17	FBgn0029897	Ribosomal protein L17	RpL17	0.370295	6.57917	7.72546	0.00544475	0.033277					gene1199	FBgn0000077
gene4032	GB44398	proteasome subunit alpha type-5	FBgn0016697	Proteasome alpha5 subunit	Prosalpha5	0.3696	5.25894	16.0307	6.23242e-05	0.000899398					gene1200	FBgn0034537
gene2723	GB51479	ras guanine nucleotide exchange factor P isoform X1	FBgn0032156	-	CG13124	0.369587	7.66233	13.6269	0.000222971	0.00267396					gene1201	FBgn0028704
gene6379	GB41152	uncharacterized protein C6orf106 homolog	FBgn0030838	-	CG5445	0.369082	6.91737	28.8262	7.91743e-08	2.28653e-06					gene1202	FBgn0032683
gene1687	GB43419	delta(3,5)-Delta(2,4)-dienoyl-CoA isomerase, mitochondrial isoform X1	FBgn0031092	-	CG9577	0.368407	4.82541	6.78847	0.00917483	0.0496035					gene1203	FBgn0051352
gene820	GB46502	uncharacterized protein LOC724680 isoform X2	FBgn0264302	-	CG43780	0.367264	4.86985	7.57532	0.0059173	0.0356062					gene1204	#N/A
gene5899	GB49621	alpha-L-fucosidase isoform X2	FBgn0285958	alpha-L-fucosidase	Fuca	0.366259	7.22327	14.0739	0.000175763	0.00218498					gene1205	FBgn0037387
gene4574	GB44520	uncharacterized protein LOC552106	FBgn0038834	Ribosomal protein S30	RpS30	0.365582	6.60919	8.06544	0.00451174	0.0287385					gene1206	#N/A
gene10117	GB10503	myosin-2 essential light chain isoform X4	FBgn0004687	Myosin light chain cytoplasmic	Mlc-c	0.365085	7.2235	11.5933	0.000661911	0.00650287					gene1207	FBgn0003310
gene11889	GB40301	aldose 1-epimerase isoform X2	FBgn0035679	-	CG10467	0.363346	6.38757	9.25597	0.00234728	0.0174943					gene1209	FBgn0052944
gene3221	GB50634	nucleoside diphosphate kinase 6 isoform X1	FBgn0030573	nmdyn-D6	nmdyn-D6	0.362736	4.40773	9.0914	0.00256814	0.0186863					gene1210	FBgn0263594
gene3414	GB13692	40S ribosomal protein S28	FBgn0030136	Ribosomal protein S28b	RpS28b	0.361574	6.59031	7.82736	0.00514611	0.0320075					gene1211	FBgn0038922
gene4197	GB46766	F-actin-capping protein subunit alpha	FBgn0034577	capping protein alpha	cpa	0.361446	5.66944	17.2712	3.24067e-05	0.000510244					gene1212	FBgn0037383
gene7670	GB53424	multiple coagulation factor deficiency protein 2 homolog	FBgn0038829	-	CG17271	0.361188	5.47488	12.2586	0.000463125	0.00481346					gene1213	FBgn0260935
gene1905	GB52351	porphobilinogen deaminase	FBgn0010786	lethal (3) 02640	l(3)02640	0.360285	5.78343	9.29818	0.00229382	0.0172036					gene1214	#N/A
gene10828	GB54208	acyl-CoA-binding domain-containing protein 4 isoform X1	FBgn0031478	-	CG8814	0.359698	5.34514	7.93619	0.00484558	0.0304577					gene1216	FBgn0036652
gene3482	GB49607	lysosome-associated membrane glycoprotein 1	FBgn0032949	Lamp1	Lamp1	0.359368	8.84275	17.0745	3.5941e-05	0.000558496					gene1217	FBgn0035063
gene9049	GB45044	eukaryotic translation initiation factor 4E-binding protein Mextli isoform X5	FBgn0031637	mextli	mxt	0.357675	6.85409	14.2877	0.000156884	0.00198664					gene1218	FBgn0034914
gene4797	GB45656	AKT-interacting protein	FBgn0285962	-	CG46338	0.355921	5.80594	10.156	0.00143829	0.0121692					gene1219	FBgn0038725
gene11265	GB54433	60S ribosomal protein L19	FBgn0285950	Ribosomal protein L19	RpL19	0.35452	7.38209	7.38803	0.00656592	0.0384732					gene1220	FBgn0032649
gene8477	GB47333	probable glutamate--tRNA ligase, mitochondrial	FBgn0036629	Glutamyl-tRNA synthetase, mitochondrial	GluRS-m	0.353199	4.31881	8.35193	0.00385277	0.0257483					gene1221	FBgn0036005
gene11952	GB54331	cathepsin L1	FBgn0013770	Cysteine proteinase-1	Cp1	0.353044	7.72542	8.694	0.00319259	0.0223083					gene1222	FBgn0026252
gene2264	GB55585	GRB2-associated-binding protein 2 isoform X8	FBgn0016794	daughter of sevenless	dos	0.352431	8.12039	7.49746	0.0061786	0.036747					gene1223	FBgn0035853
gene752	#N/A	#N/A	#N/A	#N/A	#N/A	0.351865	5.35675	7.55154	0.00599588	0.0359526					gene1224	FBgn0034068
gene2994	0	mpv17-like protein	FBgn0026872	-	CG14777	0.351746	4.18523	7.59673	0.00584744	0.0352402					gene1225	FBgn0001986
gene9852	GB49337	26S proteasome non-ATPase regulatory subunit 13	FBgn0028691	Regulatory particle non-ATPase 9	Rpn9	0.351522	6.58877	14.7149	0.000125051	0.00166094					gene1226	FBgn0050377
gene8308	GB51117	rho GTPase-activating protein conundrum	FBgn0039994	conundrum	conu	0.351265	6.36329	8.67356	0.0032286	0.0224773					gene1227	#N/A
gene11367	GB49456	cytosolic purine 5'-nucleotidase isoform X3	FBgn0052549	-	CG32549	0.350599	6.84396	7.90396	0.00493267	0.0309431					gene1228	FBgn0013269
gene2106	GB14455	cx9C motif-containing protein 4 isoform X2	FBgn0259727	-	CG42381	0.349599	7.19523	12.673	0.000370977	0.00404586					gene1229	FBgn0035294
gene1394	#N/A	#N/A	#N/A	#N/A	#N/A	0.349115	6.8428	7.46575	0.0062884	0.037237					gene1230	FBgn0034246
gene944	GB47450	carnitine O-palmitoyltransferase 2, mitochondrial	FBgn0035383	Carnitine palmitoyltransferase 2	CPT2	0.347455	5.3689	10.0858	0.00149419	0.0124976					gene1231	FBgn0034245
gene7296	0	eukaryotic translation initiation factor eIF1	FBgn0035423	eukaryotic translation initiation factor 1	eIF1	0.345937	8.67158	7.04781	0.00793621	0.0443794					gene1232	#N/A
gene11613	GB50067	charged multivesicular body protein 3	FBgn0037231	Vacuolar protein sorting 24	Vps24	0.344696	5.57979	10.9932	0.000914463	0.00844325					gene1233	#N/A
gene8684	GB55163	glutaminyl-peptide cyclotransferase	FBgn0036999	iso Glutaminyl cyclase	isoQC	0.344117	5.93027	9.71672	0.00182599	0.0145194					gene1234	#N/A
gene4694	#N/A	#N/A	#N/A	#N/A	#N/A	0.343445	7.2557	13.6984	0.000214642	0.00258714					gene1235	FBgn0262116
gene11894	GB40309	peroxisomal biogenesis factor 19 isoform X1	FBgn0032407	Peroxin 19	Pex19	0.342785	5.65465	13.9582	0.000186916	0.00230554					gene1236	FBgn0025381
gene2269	GB55581	membrane-associated progesterone receptor component 1	FBgn0030703	membrane steroid binding protein	MSBP	0.341947	7.03851	15.4315	8.55517e-05	0.00119075					gene1237	#N/A
gene11214	#N/A	#N/A	#N/A	#N/A	#N/A	0.341653	5.01073	8.65131	0.00326826	0.0226736					gene1238	FBgn0040010
gene2598	GB49076	protein FAM102A isoform X4	FBgn0032938	-	CG8671	0.341635	6.13433	7.65791	0.0056524	0.0342821					gene1239	FBgn0002909
gene8553	GB46604	nucleoside diphosphate-linked moiety X motif 6	FBgn0030668	-	CG8128	0.34006	4.73106	7.69627	0.0055335	0.0336899					gene1240	FBgn0033377
gene10000	GB52007	DCN1-like protein 5	FBgn0036967	Squamous cell carcinoma-related oncogene 4	SCCRO4	0.339785	5.29335	9.52599	0.00202583	0.0157617					gene1241	#N/A
gene6648	GB43819	ATPase ASNA1 homolog	FBgn0033191	-	CG1598	0.338438	6.22262	15.4668	8.39658e-05	0.00117256					gene1242	FBgn0022786
gene3976	#N/A	#N/A	#N/A	#N/A	#N/A	0.338418	4.35288	6.99143	0.0081901	0.0454687					gene1243	FBgn0039638
gene11883	#N/A	#N/A	#N/A	#N/A	#N/A	0.338398	6.08562	8.90003	0.00285166	0.0203293					gene1244	FBgn0038474
gene5814	GB53790	sorting nexin-27 isoform X1	FBgn0052758	-	CG32758	0.336932	6.90531	9.37018	0.00220544	0.0167254					gene1246	FBgn0000633
gene3445	GB49588	microtubule-associated protein Jupiter isoform X4	FBgn0051363	Jupiter	Jupiter	0.33669	7.68108	10.8836	0.000970185	0.00882915					gene1249	FBgn0034986
gene316	GB40955	glutamate--cysteine ligase regulatory subunit isoform X1	FBgn0046114	Glutamate-cysteine ligase modifier subunit	Gclm	0.336556	5.30348	7.42348	0.00643781	0.0379093					gene1250	FBgn0035026
gene3328	GB53080	alpha-2-macroglobulin receptor-associated protein	FBgn0037756	-	CG8507	0.335931	6.38086	12.4475	0.000418562	0.00442281					gene1251	#N/A
gene2711	GB46896	copper chaperone for superoxide dismutase isoform X3	FBgn0010531	Copper chaperone for superoxide dismutase	Ccs	0.335892	5.90622	8.19926	0.00419074	0.0273534					gene1252	FBgn0259199
gene7162	GB45543	transmembrane protein 41 homolog isoform X2	FBgn0030850	Stasimon	stas	0.335825	6.4049	16.2398	5.58094e-05	0.000817172					gene1253	FBgn0001202
gene3002	GB53832	lipoyltransferase 1, mitochondrial isoform X2	FBgn0265178	-	CG44243	0.335078	5.31545	6.87908	0.00872104	0.0478575					gene1254	FBgn0029980
gene373	GB40733	ring finger protein, transmembrane 2	FBgn0039150	-	CG13605	0.333499	5.27164	12.8762	0.000332784	0.00371889					gene1255	FBgn0011785
gene3302	GB53174	programmed cell death 6-interacting protein isoform X1	FBgn0086346	ALG-2 interacting protein X	ALiX	0.333437	7.76642	24.1654	8.84082e-07	2.07595e-05					gene1256	FBgn0037351
gene11484	GB50513	dihydropteridine reductase	FBgn0035964	Dihydropteridine reductase	Dhpr	0.332564	6.91879	9.33125	0.00225278	0.0169762					gene1257	FBgn0038692
gene9434	GB43134	cleft lip and palate transmembrane protein 1-like protein	FBgn0030456	-	CG4332	0.331183	4.93227	9.86524	0.0016843	0.0136904					gene1258	FBgn0038303
gene4015	GB52531	eukaryotic translation initiation factor 5A	FBgn0285952	eukaryotic translation elongation factor 5	eEF5	0.330128	6.82021	13.4941	0.000239309	0.0028377					gene1259	FBgn0033548
gene8617	GB52236	leucine-rich melanocyte differentiation-associated protein	FBgn0051076	-	CG31076	0.328873	6.20033	15.5501	8.0348e-05	0.00112701					gene1260	FBgn0260003
gene8155	GB52641	glyoxalase domain-containing protein 4	FBgn0031143	-	CG1532	0.32843	6.52148	12.8639	0.000334978	0.00373463					gene1261	FBgn0035499
gene2709	GB46895	KDEL motif-containing protein 1 isoform X2	FBgn0051139	-	CG31139	0.328206	5.45239	8.90246	0.00284786	0.0203175					gene1263	FBgn0035534
gene7785	GB46979	derlin-1	FBgn0267972	Derlin-1	Der-1	0.327689	6.01295	9.9877	0.00157589	0.0129755					gene1264	FBgn0263606
gene1284	GB51614	probable methylthioribulose-1-phosphate dehydratase	FBgn0030518	-	CG11134	0.326714	5.79943	7.81912	0.00516963	0.0321328					gene1265	FBgn0033754
gene5893	GB49624	phospholipid phosphatase 6 isoform X2	FBgn0051717	-	CG31717	0.324896	5.15012	9.52124	0.00203107	0.0157678					gene1266	FBgn0035249
gene10933	GB52804	lysophospholipid acyltransferase 7	FBgn0031815	farjavit	frj	0.324452	6.53698	12.6326	0.000379078	0.00411064					gene1267	#N/A
gene9627	GB55096	NADP-dependent malic enzyme isoform X1	FBgn0002719	Malic enzyme	Men	0.323793	7.46171	7.73762	0.00540821	0.0331606					gene1268	FBgn0259224
gene250	GB53247	transmembrane emp24 domain-containing protein	FBgn0029709	CHOp24	CHOp24	0.322923	6.09249	7.53758	0.00604251	0.0361898					gene1269	FBgn0050263
gene6229	GB48126	uncharacterized protein LOC552150	FBgn0030869	Suppressor of Cytokine Signaling at 16D	Socs16D	0.322136	4.89362	10.5592	0.00115609	0.0102093					gene1270	FBgn0003435
gene3483	GB49608	protein angel isoform X1	FBgn0016762	angel	angel	0.320721	6.58075	11.9569	0.000544445	0.0055199					gene1272	FBgn0033240
gene1594	GB46322	electron transfer flavoprotein-ubiquinone oxidoreductase, mitochondrial	FBgn0033465	Electron transfer flavoprotein-ubiquinone oxidoreductase	Etf-QO	0.320492	5.83276	13.1124	0.000293348	0.00336113					gene1273	FBgn0034022
gene11049	GB41737	pre-mRNA-splicing factor Syf2	FBgn0033556	-	CG12343	0.31956	5.19531	7.50173	0.00616397	0.0367096					gene1274	FBgn0039943
gene6391	GB40444	MIP18 family protein galla-1	FBgn0034543	galla-1	galla-1	0.318261	5.41311	7.31566	0.00683561	0.0396141					gene1275	FBgn0003366
gene7796	GB55963	LOW QUALITY PROTEIN: uncharacterized protein LOC725224	FBgn0037028	-	CG3618	0.317424	6.33724	16.5523	4.73267e-05	0.000709901					gene1276	#N/A
gene5705	GB49706	leucine-rich melanocyte differentiation-associated protein isoform X2	FBgn0051274	-	CG31274	0.316481	5.36471	7.45298	0.00633314	0.0374293					gene1277	FBgn0264694
gene9174	GB44978	chitinase domain-containing protein 1	FBgn0031996	-	CG8460	0.315077	5.3107	7.36812	0.00663902	0.0387344					gene1278	#N/A
gene5111	GB48600	ADP-ribosylation factor GTPase-activating protein 2 isoform X2	FBgn0037182	ADP-ribosylation factor GTPase activating protein 3	ArfGAP3	0.314899	6.54281	11.8581	0.000574106	0.00577695					gene1279	FBgn0035475
gene4602	GB44537	myosin-IA isoform X1	FBgn0086347	Myosin 31DF	Myo31DF	0.314186	5.44485	8.55462	0.00344647	0.0235968					gene1280	#N/A
gene11824	GB43320	leptin receptor gene-related protein	FBgn0050423	-	CG30423	0.313378	6.06576	6.93367	0.00845881	0.0466608					gene1281	#N/A
gene631	#N/A	#N/A	#N/A	#N/A	#N/A	0.31011	6.22683	7.40858	0.00649137	0.0381319					gene1282	FBgn0004666
gene3129	GB41207	26S proteasome non-ATPase regulatory subunit 14	FBgn0028694	Regulatory particle non-ATPase 11	Rpn11	0.309565	5.61778	8.20164	0.00418526	0.0273364					gene1283	FBgn0033615
gene450	GB40779	transaldolase	FBgn0023477	Transaldolase	Taldo	0.309382	7.29641	6.96045	0.00833309	0.046147					gene1284	FBgn0030518
gene765	GB46459	islet cell autoantigen 1 isoform X2	FBgn0037050	Islet cell autoantigen 69 kDa	ICA69	0.309247	6.37267	13.7124	0.000213038	0.00257106					gene1285	FBgn0030323
gene5324	0	UMP-CMP kinase isoform X2	FBgn0028833	Dak1	Dak1	0.308835	5.66303	8.60982	0.00334356	0.0231085					gene1286	#N/A
gene7900	GB55873	proteasome inhibitor PI31 subunit isoform X1	FBgn0033669	Proteasome inhibitor 31 kDa	PI31	0.307746	5.90502	7.75377	0.00536004	0.0330142					gene1288	#N/A
gene3357	GB53091	exosome complex component RRP41	FBgn0032487	Ski6	Ski6	0.307462	5.38236	8.25878	0.00405555	0.0267207					gene1289	FBgn0033313
gene8145	#N/A	#N/A	#N/A	#N/A	#N/A	0.305569	6.37147	8.34679	0.00386369	0.0258031					gene1290	#N/A
gene5303	GB46036	periodic tryptophan protein 2 homolog	FBgn0033557	-	CG12325	0.305357	5.61034	10.6138	0.00112245	0.0100206					gene1291	FBgn0250874
gene2648	GB46962	SH3 domain-binding glutamic acid-rich protein homolog isoform X1	FBgn0035772	Sh3beta	Sh3beta	0.304647	5.91863	11.448	0.000715723	0.00695253					gene1293	FBgn0034631
gene11783	GB50252	GTP-binding protein SAR1	FBgn0038947	Secretion-associated Ras-related 1	Sar1	0.303873	6.79969	11.0367	0.000893244	0.00828664					gene1294	FBgn0034419
gene4886	GB51204	male-enhanced antigen 1	FBgn0031315	-	CG14341	0.302417	6.10395	7.44352	0.00636653	0.0375827					gene1295	FBgn0034564
gene3981	GB40879	peroxisomal membrane protein PEX13	FBgn0033812	Peroxin 13	Pex13	0.302063	5.05069	7.06867	0.00784436	0.0440435					gene1296	FBgn0032698
gene3360	GB53131	acylglycerol kinase, mitochondrial	FBgn0260750	Multi-substrate lipid kinase	Mulk	0.301419	6.9931	9.62225	0.00192234	0.0151211					gene1297	#N/A
gene4301	GB42082	adipocyte plasma membrane-associated protein	FBgn0015737	Hemomucin	Hmu	0.300621	7.31004	9.54651	0.0020033	0.0156628					gene1298	FBgn0027348
gene6955	GB48061	uncharacterized protein LOC413052	FBgn0028484	Activated Cdc42 kinase	Ack	0.297869	6.30616	7.16607	0.00742955	0.0421318					gene1299	FBgn0061515
gene4577	GB44521	tyrosine--tRNA ligase, mitochondrial	FBgn0035064	Tyrosyl-tRNA synthetase, mitochondrial	TyrRS-m	0.296619	5.48512	11.6581	0.000639221	0.00632221					gene1300	#N/A
gene5699	GB49702	mitoferrin-1 isoform X1	FBgn0039561	mitoferrin	mfrn	0.295938	5.78377	6.86468	0.00879159	0.0481613					gene1301	FBgn0008636
gene4076	GB48866	UPF0692 protein CG33108 isoform X3	FBgn0053108	-	CG33108	0.295186	7.36053	8.26803	0.00403492	0.0266766					gene1302	FBgn0020617
gene8539	GB46645	ras-related protein Rab-21	FBgn0039966	Rab21	Rab21	0.294767	5.48963	8.50801	0.00353587	0.0240875					gene1303	#N/A
gene11755	GB49990	uncharacterized protein LOC409713 isoform X1	FBgn0263391	hu li tai shao	hts	0.294722	9.13459	10.145	0.00144692	0.0122167					gene1304	FBgn0015524
gene6544	GB40560	RNA polymerase II subunit A C-terminal domain phosphatase SSU72	FBgn0031054	Ssu72 CTD phosphatase	Ssu72	0.29438	5.23667	8.75524	0.00308714	0.0217633					gene1305	FBgn0283510
gene7308	GB42753	ras-related protein Rab-7a	FBgn0015795	Rab7	Rab7	0.292112	6.95414	10.7197	0.00105998	0.00952783					gene1306	FBgn0083983
gene8378	GB50902	glyceraldehyde-3-phosphate dehydrogenase 2	FBgn0001091	Glyceraldehyde 3 phosphate dehydrogenase 1	Gapdh1	0.292086	10.1801	10.4627	0.00121811	0.0106668					gene1307	#N/A
gene2935	GB53726	protein CNPPD1	FBgn0058191	-	CG40191	0.29153	5.00894	8.94966	0.00277521	0.0199187					gene1308	FBgn0028685
gene12172	GB47577	SAP domain-containing ribonucleoprotein isoform X2	FBgn0037700	-	CG8149	0.291147	5.67927	8.68083	0.00321574	0.0224042					gene1309	FBgn0029857
gene8907	GB19975	ADP-ribosylation factor 2	FBgn0013749	ADP ribosylation factor at 102F	Arf102F	0.290571	6.00335	8.32822	0.0039034	0.0259953					gene1310	FBgn0045064
gene11132	GB41690	U3 small nucleolar RNA-associated protein 18 homolog	FBgn0262560	wicked	wcd	0.287517	5.85351	9.54401	0.00200603	0.0156628					gene1311	FBgn0003141
gene10254	GB50688	26S proteasome non-ATPase regulatory subunit 7	FBgn0002787	Regulatory particle non-ATPase 8	Rpn8	0.287295	5.74342	8.25906	0.0040549	0.0267207					gene1312	FBgn0011742
gene11815	GB49956	pyridoxal phosphate homeostasis protein	FBgn0039751	-	CG1983	0.286578	5.82032	11.647	0.000643045	0.00635032					gene1313	FBgn0027569
gene652	GB45871	protein halfway isoform X2	FBgn0001189	halfway	hfw	0.286549	5.87926	10.3421	0.00130033	0.0112352					gene1314	FBgn0266580
gene5591	GB45417	CD109 antigen isoform X1	FBgn0041181	Thioester-containing protein 3	Tep3	0.286036	6.4262	7.46333	0.00629685	0.0372639					gene1315	FBgn0011016
gene4836	GB45634	E3 ubiquitin-protein ligase RNF34	FBgn0033783	-	CG17019	0.284662	6.50742	9.2881	0.00230648	0.0172577					gene1316	FBgn0052590
gene5236	GB41469	septin-2 isoform X1	FBgn0014029	Septin 2	37500	0.284193	6.67641	11.177	0.000828195	0.00780588					gene1317	FBgn0263782
gene9052	GB45041	metallophosphoesterase 1 homolog	FBgn0031997	Post-GPI attachment to proteins 5	PGAP5	0.282641	5.99784	11.1951	0.000820116	0.00775278					gene1318	FBgn0004832
gene7644	GB53439	putative sodium-coupled neutral amino acid transporter 10 isoform X1	FBgn0050394	-	CG30394	0.280554	6.47553	7.20088	0.00728678	0.0414457					gene1319	#N/A
gene8278	GB51103	COP9 signalosome complex subunit 6	FBgn0028837	COP9 signalosome subunit 6	CSN6	0.279216	6.01887	7.83579	0.00512217	0.0319127					gene1320	FBgn0013746
gene8190	GB51000	alpha-(1,6)-fucosyltransferase	FBgn0030327	alpha1,6-fucosyltransferase	FucT6	0.277221	5.53699	8.26294	0.00404625	0.0267036					gene1321	FBgn0085420
gene4339	GB48661	polyribonucleotide nucleotidyltransferase 1, mitochondrial	FBgn0039846	Polynucleotide phosphorylase	PNPase	0.274973	6.66557	9.71486	0.00182784	0.0145219					gene1322	FBgn0044872
gene3988	GB40883	uncharacterized protein LOC551519	FBgn0033668	expansion	exp	0.274343	7.39203	11.0603	0.000881974	0.00820702					gene1324	#N/A
gene297	GB54861	digestive cysteine proteinase 1	FBgn0250848	26-29kD-proteinase	26-29-p	0.273929	7.87956	12.3397	0.00044342	0.00466474					gene1325	#N/A
gene8996	GB45082	SHC-transforming protein 1 isoform X2	FBgn0015296	SHC-adaptor protein	Shc	0.273602	5.23007	7.99846	0.00468172	0.0296821					gene1327	FBgn0283508
gene5639	GB55693	peroxisomal multifunctional enzyme type 2	FBgn0030731	peroxisomal Multifunctional enzyme type 2	Mfe2	0.270505	6.77866	12.8642	0.00033493	0.00373463					gene1331	#N/A
gene140	GB50348	bleomycin hydrolase isoform X1	FBgn0030038	-	CG1440	0.269443	6.87521	11.1392	0.000845225	0.00793374					gene1332	FBgn0035951
gene4525	#N/A	#N/A	#N/A	#N/A	#N/A	0.264657	7.81951	8.10837	0.00440612	0.0283742					gene1333	FBgn0030114
gene8974	GB47310	NECAP-like protein CG9132 isoform X1	FBgn0030791	-	CG9132	0.263524	5.84826	6.91547	0.00854534	0.047029					gene1334	FBgn0262516
gene8906	GB47260	E3 ubiquitin-protein ligase ZNF598	FBgn0035024	-	CG11414	0.26279	6.00191	7.04507	0.00794837	0.0444119					gene1335	FBgn0038839
gene9568	GB14569	protein krasavietz	FBgn0250753	krasavietz	kra	0.261961	7.76302	10.0117	0.00155549	0.0128186					gene1336	FBgn0025624
gene5014	GB17364	geranylgeranyl transferase type-1 subunit beta isoform X1	FBgn0015000	beta subunit of type I geranylgeranyl transferase	betaggt-I	0.259949	5.37642	10.4174	0.00124836	0.0108917					gene1338	#N/A
gene7853	GB42940	protein lifeguard 1 isoform X2	FBgn0025692	Lifeguard	Lfg	0.254892	8.26672	11.7985	0.000592784	0.00592161					gene1339	#N/A
gene7175	GB45536	rho GDP-dissociation inhibitor 2 isoform X1	FBgn0036921	RhoGDI	RhoGDI	0.254362	7.32829	11.9878	0.000535511	0.00544674					gene1341	#N/A
gene7138	GB55960	ras-related protein Rab-8A isoform X2	FBgn0262518	Rab8	Rab8	0.252984	6.36276	11.0582	0.000882956	0.00820813					gene1342	#N/A
gene4023	GB48191	protein phosphatase inhibitor 2 isoform X1	FBgn0032632	-	CG6380	0.250185	5.40212	6.80462	0.00909222	0.0493533					gene1343	FBgn0038837
gene6803	#N/A	#N/A	#N/A	#N/A	#N/A	0.24973	6.94324	11.6577	0.000639383	0.00632221					gene1344	#N/A
gene6671	GB43831	ATP-binding cassette sub-family D member 3	FBgn0031069	Peroxisomal Membrane Protein 70 kDa	Pmp70	0.248706	6.04467	8.21546	0.00415349	0.0271662					gene1346	#N/A
gene8549	GB46606	peptidyl-prolyl cis-trans isomerase FKBP8 isoform X4	FBgn0034368	zonda	zda	0.248081	5.64191	7.26339	0.00703744	0.0403412					gene1347	#N/A
gene3717	GB44210	contactin	FBgn0037240	Contactin	Cont	0.239699	6.34955	8.47947	0.00359177	0.0243809					gene1348	#N/A
gene9378	0	TLD domain-containing protein 1	FBgn0031904	-	CG5149	0.230805	6.22966	7.24514	0.00710933	0.0406553					gene1349	FBgn0025741
gene6019	GB42457	bifunctional coenzyme A synthase	FBgn0035632	Bifunctional Phosphopantetheine adenylyltransferase - Dephospho-CoA kinase	Ppat-Dpck	0.230037	6.64218	7.10696	0.00767854	0.043337					gene1352	FBgn0039339
gene414	GB40760	syntaxin-5	FBgn0011708	Syntaxin 5	Syx5	0.224256	5.62144	7.78746	0.005261	0.032573					gene1353	#N/A
gene2602	GB49124	myotubularin-related protein 2 isoform X2	FBgn0025742	myotubularin	mtm	0.219469	5.7028	7.78625	0.00526455	0.0325737					gene1354	FBgn0033188
gene12132	GB47651	dnaJ homolog subfamily B member 12	FBgn0038195	-	CG3061	0.205654	7.90411	7.46629	0.0062865	0.037237					gene1355	#N/A
gene3779	GB44048	endoplasmic reticulum lectin 1 isoform X1	FBgn0032398	-	CG6766	0.196898	7.39529	6.9374	0.00844115	0.0466175					gene1356	FBgn0036309
gene7198	GB47189	H(+)/Cl(-) exchange transporter 5 isoform X1	FBgn0036566	Chloride channel-c	ClC-c	0.191447	8.16072	7.35018	0.00670559	0.0390509					gene1357	FBgn0014009
gene8049	GB48367	striatin-3 isoform X3	FBgn0044323	Connector of kinase to AP-1	Cka	-0.189058	7.94902	7.29694	0.00690721	0.0399122					gene1358	FBgn0000017
gene6686	GB43841	sex-lethal homolog isoform X6	FBgn0264270	Sex lethal	Sxl	-0.193391	7.56252	8.5103	0.00353143	0.0240744					gene1359	FBgn0028411
gene9387	GB45296	amyloid protein-binding protein 2	FBgn0029878	Protein interacting with APP tail-1	Pat1	-0.193952	6.52013	9.47417	0.00208385	0.0160856					gene1360	FBgn0035106
gene4770	GB45693	DNA topoisomerase 3-beta-1 isoform X1	FBgn0026015	Topoisomerase 3beta	Top3beta	-0.195914	6.00494	6.98753	0.00820794	0.0455411					gene1362	FBgn0040754
gene10705	GB43636	transmembrane and TPR repeat-containing protein CG4050	FBgn0020312	Transmembrane and tetratricopeptide repeat containing 3	Tmtc3	-0.204202	8.23856	6.76884	0.0092763	0.0499251					gene1363	FBgn0011763
gene3245	GB49652	cell division cycle 5-like protein	FBgn0265574	Cell division cycle 5	Cdc5	-0.208966	6.04731	8.4116	0.00372834	0.0251211					gene1364	FBgn0017572
gene1160	GB42216	PC4 and SFRS1-interacting protein	FBgn0039743	-	CG7946	-0.20934	6.52309	7.70298	0.00551297	0.0335963					gene1365	FBgn0027453
gene2639	#N/A	#N/A	#N/A	#N/A	#N/A	-0.210282	5.77301	7.97947	0.00473107	0.0298953					gene1366	FBgn0034654
gene8039	GB48422	trimethylguanosine synthase isoform X2	FBgn0266195	Trimethylguanosine synthase 1	Tgs1	-0.212351	6.72421	6.79385	0.00914725	0.0495415					gene1367	FBgn0039915
gene7541	GB42874	putative uncharacterized protein DDB_G0282133 isoform X2	FBgn0026620	transforming acidic coiled-coil protein	tacc	-0.212717	8.2323	7.95067	0.00480696	0.0302542					gene1368	#N/A
gene5116	GB48601	phosphatidylinositol 3-kinase catalytic subunit type 3 isoform X2	FBgn0015277	Phosphotidylinositol 3 kinase 59F	Pi3K59F	-0.214578	6.29875	7.92107	0.00488624	0.0306923					gene1369	FBgn0036272
gene1843	GB50854	AP-1 complex subunit beta-1 isoform X2	FBgn0010380	Adaptor Protein complex 1/2, beta subunit	AP-1-2beta	-0.21849	9.84426	9.71048	0.0018322	0.0145444					gene1370	FBgn0019637
gene2933	GB53725	splicing factor 3B subunit 1 isoform X1	FBgn0031266	Splicing factor 3b subunit 1	Sf3b1	-0.220867	9.11782	7.52268	0.0060927	0.0364227					gene1371	#N/A
gene5726	GB46243	zinc finger Ran-binding domain-containing protein 2	FBgn0034750	-	CG3732	-0.22302	7.55219	8.57442	0.00340918	0.023392					gene1372	FBgn0034308
gene7440	GB42824	zinc finger CCCH domain-containing protein 14	FBgn0028471	Nuclear polyadenosine RNA-binding 2	Nab2	-0.223345	5.98085	7.20918	0.00725315	0.0412801					gene1373	FBgn0037487
gene2694	GB46886	NMDA receptor 1 isoform X1	FBgn0010399	NMDA receptor 1	Nmdar1	-0.225771	8.28748	6.86218	0.0088039	0.048201					gene1375	FBgn0030051
gene1738	#N/A	#N/A	#N/A	#N/A	#N/A	-0.226254	9.32826	7.50817	0.00614196	0.0366437					gene1376	#N/A
gene10542	#N/A	#N/A	#N/A	#N/A	#N/A	-0.228454	5.94483	10.8477	0.000989176	0.00896765					gene1377	FBgn0039067
gene374	GB40833	ADP-ribosylation factor-like protein 6-interacting protein 4	FBgn0039149	-	CG18428	-0.229429	6.05455	6.77352	0.00925202	0.0498508					gene1378	#N/A
gene10325	GB40071	uncharacterized protein LOC410446	FBgn0032348	-	CG4751	-0.230021	6.17715	7.73307	0.00542185	0.0332014					gene1379	FBgn0000565
gene302	GB54829	uncharacterized protein LOC408614 isoform X2	FBgn0041707	7B2	7B2	-0.232303	9.03998	8.18441	0.00422519	0.0274962					gene1380	FBgn0036801
gene12169	GB47575	tyrosine-protein phosphatase corkscrew isoform X1	FBgn0000382	corkscrew	csw	-0.232877	7.94331	8.58032	0.00339816	0.0233582					gene1381	FBgn0260027
gene5262	GB46339	heat shock protein 75 kDa, mitochondrial	FBgn0026761	Trap1	Trap1	-0.235187	6.15244	6.83015	0.00896318	0.0489603					gene1382	FBgn0036369
gene1268	GB51556	GATA zinc finger domain-containing protein 14	FBgn0259224	-	CG42324	-0.235228	6.08988	9.39434	0.00217656	0.0165858					gene1383	FBgn0038686
gene3456	GB49534	glutamine:fructose-6-phosphate aminotransferase 1 isoform X2	FBgn0027341	Glutamine:fructose-6-phosphate aminotransferase 1	Gfat1	-0.235966	7.08525	8.35565	0.00384489	0.0257285					gene1384	FBgn0051224
gene4789	GB45709	broad-complex core protein isoforms 1/2/3/4/5 isoform X6	FBgn0029822	-	CG12236	-0.238014	6.95879	9.4807	0.00207645	0.0160415					gene1385	#N/A
gene4249	GB42043	ribosome-releasing factor 2, mitochondrial	FBgn0051159	mitochondrial ribosome recycling factor 2	mRRF2	-0.238121	5.74455	8.59005	0.00338005	0.0232593					gene1386	FBgn0037250
gene6743	#N/A	#N/A	#N/A	#N/A	#N/A	-0.24005	7.39875	9.65856	0.00188472	0.0148778					gene1387	FBgn0038462
gene3913	GB52983	phenylalanine--tRNA ligase beta subunit isoform X1	FBgn0039175	Phenylalanyl-tRNA synthetase, beta-subunit	beta-PheRS	-0.244895	6.24673	7.68142	0.00557924	0.0339249					gene1388	FBgn0032005
gene2819	GB55770	TBC1 domain family member 9	FBgn0037074	-	CG7324	-0.246533	6.66461	7.01033	0.00810407	0.04507					gene1389	#N/A
gene5228	GB41472	DNA-directed RNA polymerase III subunit RPC3	FBgn0038057	-	CG12267	-0.2468	5.21878	7.98308	0.00472166	0.0298557					gene1390	FBgn0085414
gene9249	GB45216	single-stranded DNA-binding protein 3 isoform X2	FBgn0011481	Sequence-specific single-stranded DNA-binding protein	Ssdp	-0.24722	8.90507	8.98497	0.00272209	0.0196263					gene1391	FBgn0033373
gene3442	GB49539	programmed cell death protein 2-like	FBgn0038055	toys are us	trus	-0.248041	7.22919	8.47375	0.00360309	0.0244403					gene1392	FBgn0033636
gene7512	GB42862	probable elongation factor 1-delta isoform X2	FBgn0032198	eukaryotic translation elongation factor 1 delta	eEF1delta	-0.248803	8.14926	9.4607	0.00209921	0.0161716					gene1393	#N/A
gene2676	GB46929	ankyrin repeat domain-containing protein 13D isoform X4	FBgn0034418	-	CG15118	-0.249611	6.71034	9.85079	0.00169758	0.0137162					gene1394	#N/A
gene1488	GB53920	transcription factor GAGA isoform X1	FBgn0013263	Trithorax-like	Trl	-0.250103	6.07882	12.9132	0.000326279	0.00367629					gene1395	FBgn0034390
gene11330	GB52915	ubiquitin-like domain-containing CTD phosphatase 1	FBgn0027526	Ubiquitin-like domain-containing C-terminal domain phosphatase 1	Ublcp1	-0.250908	6.16111	6.8712	0.00875959	0.0480137					gene1396	#N/A
gene1305	GB51603	peptidyl-alpha-hydroxyglycine alpha-amidating lyase 1 isoform X3	FBgn0283510	Peptidyl-alpha-hydroxyglycine-alpha-amidating lyase 1	Pal1	-0.251839	7.46084	10.9115	0.000955687	0.00873902					gene1398	FBgn0032221
gene6115	GB44296	JNK-interacting protein 1 isoform X3	FBgn0040281	APP-like protein interacting protein 1	Aplip1	-0.252192	8.24089	8.258	0.00405727	0.0267207					gene1400	FBgn0026181
gene8775	GB51465	NAD-dependent protein deacetylase sirtuin-7	FBgn0039631	Sirtuin 7	Sirt7	-0.252477	6.04792	9.78058	0.00176365	0.0141419					gene1401	FBgn0031098
gene6036	GB42436	protein arginine N-methyltransferase 7 isoform X1	FBgn0034817	Arginine methyltransferase 7	Art7	-0.253168	5.79134	7.47628	0.00625171	0.0370891					gene1402	FBgn0003292
gene6366	GB41146	synembryn	FBgn0028292	ric8a	ric8a	-0.254787	6.65064	7.81703	0.0051756	0.0321489					gene1403	#N/A
gene11650	GB50190	wolframin isoform X1	FBgn0039003	wolfram syndrome 1	wfs1	-0.25482	6.86875	7.99258	0.00469694	0.0297191					gene1404	FBgn0040964
gene8527	GB46621	anaphase-promoting complex subunit 5	FBgn0041147	imaginal discs arrested	ida	-0.255565	5.07279	8.48454	0.00358177	0.0243479					gene1406	FBgn0023510
gene9402	GB43158	nuclear pore complex protein Nup205	FBgn0031078	Nucleoporin 205kD	Nup205	-0.256043	7.23903	7.06808	0.00784692	0.0440435					gene1407	FBgn0004227
gene9350	GB44884	splicing factor 3B subunit 3	FBgn0035162	Splicing factor 3b subunit 3	Sf3b3	-0.256248	6.71006	9.58219	0.00196474	0.0154037					gene1408	FBgn0037506
gene8305	GB51113	UDP-glucose:glycoprotein glucosyltransferase isoform X1	FBgn0014075	UDP-glucose-glycoprotein glucosyltransferase	Uggt	-0.258737	6.96492	7.19183	0.00732361	0.0416055					gene1409	FBgn0034009
gene2627	GB49108	PDZ domain-containing protein 8 isoform X4	FBgn0030358	-	CG10362	-0.259889	6.67499	8.71128	0.00316248	0.0221141					gene1411	FBgn0051720
gene7363	GB42780	CCHC-type zinc finger protein CG3800	FBgn0034802	CCHC-type zinc finger nucleic acid binding protein	CNBP	-0.261163	8.9085	13.9159	0.00019117	0.00234888					gene1412	FBgn0031865
gene6937	GB54798	THO complex subunit 2 isoform X2	FBgn0031390	tho2	tho2	-0.261563	7.7969	8.93382	0.00279939	0.0200468					gene1413	FBgn0031866
gene11090	GB41632	nucleolar protein 11	FBgn0036886	-	CG9300	-0.262917	5.39933	8.34083	0.0038764	0.0258699					gene1416	FBgn0032194
gene3355	GB53089	protein wings apart-like isoform X1	FBgn0004655	wings apart-like	wapl	-0.263818	7.1236	9.12485	0.00252161	0.018401					gene1417	FBgn0035763
gene1436	GB54956	ubiquitin-like-conjugating enzyme ATG3	FBgn0036813	Autophagy-related 3	Atg3	-0.264014	7.3471	7.17076	0.00741016	0.0420469					gene1418	FBgn0052831
gene1365	GB54917	palmitoyltransferase ZDHHC7 isoform X1	FBgn0027453	DNZDHHC/NEW1 zinc finger protein 11	Dnz1	-0.264609	6.14897	9.5472	0.00200255	0.0156628					gene1419	FBgn0035537
gene12135	GB47554	apoptosis inhibitor 5	FBgn0027885	Aac11	Aac11	-0.265244	7.42091	8.10133	0.00442327	0.0283842					gene1420	FBgn0028978
gene9004	0	transcription elongation factor S-II isoform X1	FBgn0010422	RNA polymerase II elongation factor	TfIIS	-0.265491	5.94844	9.59453	0.00195158	0.0153258					gene1421	#N/A
gene5821	GB53778	huntingtin isoform X1	FBgn0027655	huntingtin	htt	-0.266085	8.24668	6.7769	0.00923449	0.0498115					gene1423	FBgn0046247
gene7154	GB45597	rap1 GTPase-GDP dissociation stimulator 1-B isoform X1	FBgn0022960	visceral mesodermal armadillo-repeats	vimar	-0.26931	5.72352	8.87677	0.00288823	0.0205284					gene1424	FBgn0014127
gene2128	GB55661	neuronal membrane glycoprotein M6-a isoform X2	FBgn0037092	M6	M6	-0.269933	5.38536	7.52246	0.00609344	0.0364227					gene1425	FBgn0039025
gene731	GB44776	lanC-like protein 2 isoform X2	FBgn0027498	-	CG2061	-0.270465	7.10124	8.08167	0.00447152	0.0285397					gene1426	FBgn0032987
gene8171	GB52651	diphthine--ammonia ligase isoform X1	FBgn0030336	-	CG1578	-0.27076	5.97307	9.40302	0.00216628	0.0165473					gene1427	FBgn0250843
gene2185	GB55625	NEDD4 family-interacting protein 1-like	FBgn0052177	Nedd4 family interacting protein	Ndfip	-0.272404	7.08761	9.39658	0.0021739	0.0165789					gene1428	FBgn0029158
gene9057	#N/A	#N/A	#N/A	#N/A	#N/A	-0.274559	5.69892	11.3785	0.000742995	0.00714447					gene1431	FBgn0085242
gene6809	GB41873	uncharacterized protein LOC412079	FBgn0032170	-	CG4658	-0.274764	4.95223	7.27072	0.00700879	0.0402495					gene1432	#N/A
gene9297	GB44910	nuclear receptor-binding protein homolog	FBgn0027497	MLF1-adaptor molecule	Madm	-0.275335	7.31906	6.80136	0.00910882	0.0494152					gene1433	FBgn0034791
gene8222	GB50980	acyl-protein thioesterase 1	FBgn0042138	-	CG18815	-0.275775	5.96225	10.2446	0.00137082	0.0116814					gene1434	#N/A
gene12065	GB51282	thioredoxin domain-containing protein 5 homolog	FBgn0030329	pretaporter	prtp	-0.276826	6.18797	9.68513	0.00185766	0.0147219					gene1435	FBgn0036206
gene928	GB55281	TBC1 domain family member 20 isoform X2	FBgn0040005	-	CG17883	-0.277178	5.88061	16.8344	4.07864e-05	0.000620605					gene1436	FBgn0036813
gene6699	#N/A	#N/A	#N/A	#N/A	#N/A	-0.278148	7.01276	7.70245	0.0055146	0.0335963					gene1437	FBgn0029879
gene2887	GB53697	dyslexia-associated protein KIAA0319	FBgn0035833	-	CG7565	-0.278467	6.4183	8.7358	0.00312023	0.0219478					gene1438	FBgn0031895
gene997	GB47409	transmembrane protein 145	FBgn0034674	-	CG9304	-0.279106	5.7284	9.45993	0.00210009	0.0161716					gene1439	FBgn0031670
gene2313	GB55463	caprin homolog	FBgn0042134	Caprin	Capr	-0.280631	9.54333	10.2648	0.00135596	0.0116138					gene1440	FBgn0034304
gene8325	GB50924	nucleoprotein TPR isoform X1	FBgn0031313	-	CG5080	-0.281076	6.64811	6.83295	0.00894914	0.0489117					gene1441	FBgn0030228
gene4448	GB44440	FERM domain-containing protein 8	FBgn0039282	Band4.1 inhibitor LRP interactor	Bili	-0.281857	6.74833	8.29686	0.00397137	0.0263557					gene1442	FBgn0013435
gene7937	GB54598	sodium-dependent phosphate transporter 2	FBgn0260795	Na[+]-dependent inorganic phosphate cotransporter type III	NaPi-III	-0.281892	6.57438	10.0537	0.00152042	0.0126613					gene1443	#N/A
gene9824	#N/A	#N/A	#N/A	#N/A	#N/A	-0.282653	6.28912	7.58834	0.00587469	0.0353821					gene1444	FBgn0050172
gene9464	0	peptidyl-prolyl cis-trans isomerase sig-7-like	FBgn0027617	-	CG5808	-0.283917	6.61741	7.91354	0.00490661	0.0307999					gene1445	FBgn0085444
gene10119	GB54751	uncharacterized protein LOC100577367 isoform X1	FBgn0033998	relative of woc	row	-0.285568	6.76134	7.74973	0.00537206	0.0330455					gene1446	FBgn0033380
gene8959	#N/A	#N/A	#N/A	#N/A	#N/A	-0.285736	7.27708	9.07703	0.00258839	0.0187906					gene1447	#N/A
gene10768	GB43733	uncharacterized protein LOC411663 isoform X1	FBgn0035497	-	CG14995	-0.286756	6.11737	6.93575	0.00844898	0.0466336					gene1448	FBgn0001989
gene7164	GB45542	ligand-gated chloride channel homolog 3 isoform X2	FBgn0010240	Ligand-gated chloride channel homolog 3	Lcch3	-0.287265	6.19696	9.63299	0.00191113	0.0150454					gene1449	FBgn0034065
gene6048	GB42478	CD2-associated protein	FBgn0051118	RabX4	RabX4	-0.28745	8.11974	8.09115	0.0044482	0.028429					gene1450	FBgn0034692
gene11595	GB50162	LOW QUALITY PROTEIN: uncharacterized protein LOC726650	FBgn0033584	-	CG7737	-0.289041	6.88664	7.37073	0.00662939	0.0387097					gene1452	FBgn0031436
gene1380	GB55003	protein phosphatase 1 regulatory subunit 16A isoform X2	FBgn0036801	MYPT-75D	MYPT-75D	-0.289407	7.26108	13.4142	0.000249722	0.00293554					gene1453	FBgn0267689
gene5	GB42140	ribose-phosphate pyrophosphokinase 1 isoform X2	FBgn0036030	-	CG6767	-0.289749	6.8949	10.7477	0.00104407	0.00939368					gene1455	FBgn0041191
gene6791	GB41866	uncharacterized protein LOC552431 isoform X1	FBgn0034484	-	CG11044	-0.290005	6.35399	8.94815	0.00277751	0.0199202					gene1456	FBgn0040793
gene6145	GB44347	TBC1 domain family member 16	FBgn0032249	TBC1 domain family member 16	TBC1D16	-0.292274	7.77409	11.1496	0.00084052	0.00790637					gene1457	FBgn0266669
gene9261	GB44933	VWFA and cache domain-containing protein 1	FBgn0034498	-	CG16868	-0.292771	5.75311	6.792	0.00915672	0.049562					gene1458	FBgn0037060
gene8315	GB50929	mitochondrial import receptor subunit TOM40 homolog 1	FBgn0016041	Translocase of outer membrane 40	Tom40	-0.293656	6.58302	13.3893	0.000253067	0.00296753					gene1459	FBgn0037061
gene5619	GB45376	putative peptidyl-prolyl cis-trans isomerase dodo	FBgn0015379	dodo	dod	-0.293802	6.14192	9.33683	0.00224594	0.0169515					gene1460	FBgn0032480
gene5336	GB46016	transmembrane protein 131	FBgn0034060	-	CG8370	-0.29497	6.851	10.4091	0.00125399	0.0109207					gene1461	#N/A
gene10922	GB52812	ubiquitin carboxyl-terminal hydrolase 22 isoform X1	FBgn0013717	non-stop	not	-0.295669	6.68755	8.4137	0.00372405	0.0251175					gene1462	#N/A
gene10806	GB54084	histone H3.3	FBgn0004828	Histone H3.3B	His3.3B	-0.296251	5.51082	7.2564	0.00706488	0.0404442					gene1464	FBgn0067783
gene9243	GB45215	peroxisomal N(1)-acetyl-spermine/spermidine oxidase	FBgn0037606	-	CG8032	-0.296742	5.25846	10.2809	0.00134412	0.0115403					gene1465	FBgn0025457
gene10775	GB43704	adenylosuccinate synthetase	FBgn0027493	Adenylosuccinate Synthetase	AdSS	-0.297492	7.22244	8.84739	0.00293509	0.0208148					gene1466	FBgn0038964
gene2007	GB52432	KN motif and ankyrin repeat domain-containing protein 3 isoform X2	FBgn0027596	Kank	Kank	-0.300076	5.99416	7.21515	0.00722909	0.0411928					gene1467	FBgn0261279
gene9200	GB45197	cysteine protease ATG4D isoform X5	FBgn0038325	Autophagy-related 4b	Atg4b	-0.300491	6.52278	15.6682	7.54838e-05	0.00106664					gene1468	FBgn0031871
gene3860	GB44121	sodium- and chloride-dependent transporter XTRP3 isoform X2	FBgn0262476	-	CG43066	-0.300877	9.59505	6.80802	0.00907492	0.0492987					gene1469	#N/A
gene2182	GB55381	uncharacterized protein LOC726438 isoform X2	FBgn0031575	Centrosomal protein 97kDa	Cep97	-0.30214	6.19489	7.12102	0.00761853	0.0430494					gene1470	FBgn0000228
gene9034	GB45050	class E basic helix-loop-helix protein 23	FBgn0032651	Olig family	Oli	-0.302606	6.25136	9.60883	0.00193644	0.0152195					gene1471	FBgn0011476
gene7332	GB42728	sodium channel protein paralytic isoform X27	FBgn0285944	paralytic	para	-0.303365	9.96901	7.22323	0.00719662	0.0410803					gene1472	FBgn0261067
gene5577	GB45425	rab3 GTPase-activating protein catalytic subunit isoform X2	FBgn0051935	-	CG31935	-0.303926	6.02727	17.8456	2.39572e-05	0.000391466					gene1473	FBgn0034249
gene9084	GB45024	transmembrane protein 18	FBgn0050051	Transmembrane protein 18	Tmem18	-0.303974	5.58314	6.85461	0.00884128	0.0483499					gene1474	FBgn0038799
gene2734	GB51486	SWI/SNF-related matrix-associated actin-dependent regulator of chromatin subfamily A containing DEAD/H box 1 homolog isoform X1	FBgn0032157	Etl1	Etl1	-0.306084	5.99712	11.4002	0.000734358	0.0070901					gene1475	FBgn0031298
gene7253	GB43755	autophagy-related protein 16 isoform X1	FBgn0039705	Autophagy-related 16	Atg16	-0.306488	6.56162	10.1622	0.00143352	0.0121396					gene1476	FBgn0027515
gene4642	GB47828	high mobility group protein DSP1	FBgn0278608	Dorsal switch protein 1	Dsp1	-0.307257	9.16119	11.142	0.000843949	0.00793078					gene1477	FBgn0260486
gene10452	GB49859	PAN2-PAN3 deadenylation complex catalytic subunit PAN2 isoform X1	FBgn0033352	Poly(A)-binding protein-dependent poly(A) ribonuclease 2	PAN2	-0.308306	6.47369	8.84474	0.00293934	0.0208295					gene1478	FBgn0040235
gene439	0	uncharacterized protein LOC724536	FBgn0051974	-	CG31974	-0.30923	6.26673	11.4935	0.00069839	0.0068236					gene1479	FBgn0024234
gene9103	GB45013	repressor of RNA polymerase III transcription MAF1 homolog	FBgn0267861	Maf1	Maf1	-0.310337	7.58693	7.66287	0.00563687	0.0342097					gene1480	FBgn0263197
gene2782	#N/A	#N/A	#N/A	#N/A	#N/A	-0.310548	7.32499	6.92742	0.00848839	0.0467458					gene1481	#N/A
gene4989	GB42921	protein polybromo-1 isoform X3	FBgn0039227	polybromo	polybromo	-0.311281	7.38053	13.4822	0.000240837	0.00284617					gene1482	FBgn0261563
gene6309	GB51401	helicase sen1 isoform X2	FBgn0035842	-	CG7504	-0.311576	4.97731	6.81988	0.00901488	0.0491017					gene1484	FBgn0032612
gene2621	GB49111	neuropathy target esterase sws isoform X3	FBgn0003656	swiss cheese	sws	-0.311894	8.21621	12.5911	0.000387587	0.00417909					gene1487	#N/A
gene376	GB40735	fructose-bisphosphate aldolase	FBgn0000064	Aldolase	Ald	-0.312138	12.2617	12.6462	0.00037634	0.00409028					gene1488	FBgn0013263
gene2812	#N/A	#N/A	#N/A	#N/A	#N/A	-0.31249	4.52623	8.17468	0.00424791	0.0275679					gene1489	#N/A
gene7671	#N/A	#N/A	#N/A	#N/A	#N/A	-0.312535	5.43809	8.59311	0.00337436	0.0232369					gene1491	FBgn0003943
gene8781	#N/A	#N/A	#N/A	#N/A	#N/A	-0.312635	7.1563	13.1495	0.000287599	0.00330721					gene1492	FBgn0035574
gene9318	#N/A	#N/A	#N/A	#N/A	#N/A	-0.314203	9.00565	7.19381	0.00731555	0.0415845					gene1494	FBgn0036897
gene6886	GB41753	protein AF-10 isoform X3	FBgn0261238	Alhambra	Alh	-0.31445	7.04426	7.89377	0.00496055	0.0310769					gene1495	#N/A
gene1438	GB54974	protein FAM122A	FBgn0031895	-	CG4497	-0.314557	5.56011	6.82642	0.0089819	0.0489917					gene1496	FBgn0030460
gene694	GB44802	transcriptional repressor p66-beta isoform X2	FBgn0010762	simjang	simj	-0.315009	7.33474	11.6728	0.0006342	0.00629566					gene1497	FBgn0003891
gene3748	#N/A	#N/A	#N/A	#N/A	#N/A	-0.315807	9.82065	8.03995	0.00457567	0.0290873					gene1498	#N/A
gene11309	#N/A	#N/A	#N/A	#N/A	#N/A	-0.316288	6.48546	7.452	0.0063366	0.0374293					gene1499	FBgn0041164
gene5090	GB48589	probable serine/threonine-protein kinase dyrk2 isoform X1	FBgn0016930	Dual-specificity tyrosine phosphorylation-regulated kinase 2	Dyrk2	-0.316408	7.8877	6.82834	0.00897229	0.0489819					gene1500	FBgn0025582
gene759	GB46464	calcium-binding mitochondrial carrier protein SCaMC-2 isoform X5	FBgn0052103	-	CG32103	-0.316458	6.8756	11.9002	0.000561269	0.00566632					gene1501	FBgn0033317
gene9913	GB49303	BTB/POZ domain-containing protein 6-B isoform X1	FBgn0262871	lute	lute	-0.31651	6.22237	13.0531	0.000302779	0.00345255					gene1502	FBgn0261381
gene5838	GB53802	dipeptidyl peptidase 9	FBgn0039240	-	CG3744	-0.316779	6.21256	9.21805	0.00239641	0.0177491					gene1503	FBgn0264606
gene2317	GB55560	SH2B adapter protein 1 isoform X2	FBgn0028717	Lnk	Lnk	-0.317848	5.14	7.40115	0.00651823	0.0382408					gene1505	#N/A
gene4176	GB46689	kinesin-like protein KIF21A isoform X4	FBgn0032243	Kinesin-like protein at 31E	Klp31E	-0.318899	7.63167	7.06697	0.0078518	0.0440435					gene1506	FBgn0038542
gene1842	GB50853	myotubularin-related protein 13 isoform X1	FBgn0025802	SET domain binding factor	Sbf	-0.319392	7.67458	8.13347	0.00434555	0.0280744					gene1507	#N/A
gene8015	GB48434	cell division cycle protein 27 homolog	FBgn0012058	Cell division cycle 27	Cdc27	-0.319625	5.95474	9.58032	0.00196674	0.0154066					gene1508	FBgn0263831
gene7984	GB48454	amyloid-beta-like protein	FBgn0000108	beta amyloid protein precursor-like	Appl	-0.320082	11.5072	10.459	0.00122056	0.0106785					gene1509	FBgn0263599
gene7170	GB45551	septin-2 isoform X2	FBgn0259923	Septin 4	38231	-0.321902	6.9662	10.6898	0.00107728	0.00967415					gene1511	FBgn0031990
gene3858	GB44085	NF-kappa-B inhibitor-interacting Ras-like protein	FBgn0040513	kappaB-Ras	kappaB-Ras	-0.32239	4.67075	7.04145	0.00796443	0.0444415					gene1512	FBgn0263256
gene11107	GB41639	histone-lysine N-methyltransferase ash1 isoform X1	FBgn0005386	absent, small, or homeotic discs 1	ash1	-0.323714	6.62895	7.84124	0.00510676	0.031867					gene1517	FBgn0085383
gene1994	0	dihydropyrimidinase isoform X2	FBgn0023023	Collapsin Response Mediator Protein	CRMP	-0.323879	8.30263	7.02708	0.00802861	0.0447026					gene1518	#N/A
gene10786	GB51838	uncharacterized protein LOC552650	FBgn0259707	-	CG42361	-0.324466	7.09246	10.5441	0.00116559	0.0102731					gene1519	FBgn0036915
gene967	#N/A	#N/A	#N/A	#N/A	#N/A	-0.324845	6.86278	8.664	0.00324558	0.0225625					gene1520	#N/A
gene2939	GB53651	nitric oxide synthase	FBgn0011676	Nitric oxide synthase	Nos	-0.325099	7.24383	10.9636	0.000929172	0.00853761					gene1521	FBgn0001220
gene11123	GB41694	85/88 kDa calcium-independent phospholipase A2	FBgn0036053	calcium-independent phospholipase A2 VIA	iPLA2-VIA	-0.325567	6.85802	10.1439	0.00144777	0.0122167					gene1522	FBgn0031633
gene11051	0	centrosomal protein of 162 kDa isoform X2	FBgn0261610	-	CG42699	-0.325758	5.90275	9.42282	0.00214301	0.0164223					gene1523	FBgn0265595
gene7183	GB45582	facilitated trehalose transporter Tret1	FBgn0036316	-	CG10960	-0.326566	4.1619	6.82593	0.00898439	0.0489917					gene1524	#N/A
gene7535	#N/A	#N/A	#N/A	#N/A	#N/A	-0.326886	9.64841	8.11259	0.00439589	0.0283616					gene1526	#N/A
gene10873	GB54127	potassium voltage-gated channel subfamily H member 2 isoform X9	FBgn0003353	seizure	sei	-0.327248	10.6795	8.18298	0.00422851	0.0274962					gene1527	#N/A
gene6506	GB40363	WD repeat-containing and planar cell polarity effector protein fritz isoform X1	FBgn0086698	fritz	frtz	-0.327976	6.59798	7.29367	0.00691978	0.0399557					gene1529	FBgn0052816
gene7651	GB53434	p21-activated protein kinase-interacting protein 1-like	FBgn0030630	-	CG12608	-0.328149	4.86178	6.78936	0.00917025	0.0496035					gene1531	FBgn0001319
gene4371	GB48617	uncharacterized protein C15orf41 homolog isoform X1	FBgn0036536	-	CG12713	-0.328264	5.47166	7.55245	0.00599287	0.0359526					gene1533	FBgn0033652
gene2221	#N/A	#N/A	#N/A	#N/A	#N/A	-0.328892	6.32351	6.82034	0.00901254	0.0491017					gene1534	FBgn0062449
gene9306	GB44905	serine/threonine-protein kinase mTOR	FBgn0021796	Target of rapamycin	Tor	-0.329076	6.51352	9.69882	0.00184386	0.0146248					gene1536	FBgn0035164
gene9480	#N/A	#N/A	#N/A	#N/A	#N/A	-0.330096	5.54962	9.50452	0.00204967	0.0158862					gene1537	FBgn0262975
gene6673	GB43899	E3 ubiquitin-protein ligase MIB2	FBgn0086442	mind bomb 2	mib2	-0.330137	6.16607	9.9123	0.00164178	0.013425					gene1538	FBgn0283442
gene11790	GB49969	tubby-related protein 4 isoform X2	FBgn0039530	Tusp	Tusp	-0.330376	7.37813	6.79376	0.00914772	0.0495415					gene1539	#N/A
gene10409	GB53852	paired amphipathic helix protein Sin3a isoform X3	FBgn0022764	Sin3A	Sin3A	-0.331333	7.21428	9.32142	0.00226491	0.0170405					gene1541	#N/A
gene3419	#N/A	#N/A	#N/A	#N/A	#N/A	-0.332229	6.02232	12.5694	0.000392108	0.0042135					gene1543	FBgn0039232
gene8790	GB48837	uncharacterized protein LOC409784 isoform X3	FBgn0039008	-	CG6972	-0.332264	6.60947	9.90667	0.00164681	0.0134546					gene1544	FBgn0031485
gene4424	#N/A	#N/A	#N/A	#N/A	#N/A	-0.33317	6.95851	8.63697	0.00329409	0.022833					gene1545	FBgn0266268
gene3712	GB44009	biotin--protein ligase isoform X1	FBgn0037332	Holocarboxylase synthetase	Hcs	-0.333734	6.96972	10.972	0.000924964	0.00851216					gene1546	FBgn0086359
gene1682	#N/A	#N/A	#N/A	#N/A	#N/A	-0.333891	6.73888	13.1398	0.000289083	0.00331626					gene1547	FBgn0035010
gene4363	GB48623	L-asparaginase isoform X1	FBgn0029689	-	CG6428	-0.334008	6.54514	9.34383	0.00223738	0.0169272					gene1548	FBgn0064126
gene4087	#N/A	#N/A	#N/A	#N/A	#N/A	-0.334315	4.69698	8.68794	0.00320323	0.0223497					gene1549	FBgn0000543
gene3602	GB50409	splicing factor 3A subunit 1	FBgn0266917	Splicing factor 3a subunit 1	Sf3a1	-0.33448	6.69141	15.1182	0.000100987	0.00138584					gene1550	FBgn0037248
gene1133	GB42246	rho GTPase-activating protein 190	FBgn0026375	Rho GTPase activating protein p190	RhoGAPp190	-0.335013	7.82506	9.58967	0.00195675	0.0153537					gene1551	#N/A
gene8320	GB51120	intraflagellar transport protein 122 homolog	FBgn0265102	Outer segment 1	Oseg1	-0.335303	5.80333	6.81304	0.00904948	0.0492056					gene1552	#N/A
gene2150	GB55646	casein kinase I isoform X2	FBgn0250823	gilgamesh	gish	-0.335942	8.02929	9.27251	0.00232618	0.0173642					gene1553	FBgn0033716
gene5539	#N/A	#N/A	#N/A	#N/A	#N/A	-0.33686	6.51339	20.9561	4.69931e-06	9.52888e-05					gene1554	#N/A
gene6352	GB41135	histone-lysine N-methyltransferase PR-Set7	FBgn0011474	PR/SET domain containing protein 7	PR-Set7	-0.337283	5.72319	9.64485	0.00189883	0.0149734					gene1555	FBgn0030778
gene7468	GB42654	leucine carboxyl methyltransferase 1	FBgn0028507	-	CG3793	-0.338138	6.29766	8.04926	0.00455222	0.028977					gene1556	FBgn0034963
gene11086	GB41629	eph receptor tyrosine kinase isoform X14	FBgn0025936	Eph receptor tyrosine kinase	Eph	-0.339397	8.13368	7.49585	0.00618415	0.036757					gene1557	#N/A
gene6050	GB42431	adenylate kinase 1	FBgn0022709	Adenylate kinase 1	Adk1	-0.339518	7.5941	7.76612	0.00532353	0.0328319					gene1559	FBgn0039305
gene679	GB45810	locomotion-related protein Hikaru genki isoform X2	FBgn0010114	hikaru genki	hig	-0.341317	7.69812	9.02242	0.00266688	0.0192653					gene1561	#N/A
gene11543	GB50132	beta-TrCP isoform X2	FBgn0283468	supernumerary limbs	slmb	-0.341973	6.49764	8.33519	0.00388843	0.0259233					gene1562	FBgn0040705
gene6623	#N/A	#N/A	#N/A	#N/A	#N/A	-0.342517	7.34331	13.5007	0.000238478	0.0028331					gene1563	FBgn0005616
gene7806	GB55976	zinc finger protein 271 isoform X1	FBgn0035903	-	CG6765	-0.34295	6.68868	10.0786	0.00150005	0.0125355					gene1564	FBgn0034572
gene2647	GB46844	uracil phosphoribosyltransferase homolog isoform X1	FBgn0035639	krishah	kri	-0.34395	4.00479	7.74474	0.00538691	0.0331154					gene1565	FBgn0004390
gene6854	GB41769	actin-related protein 8 isoform X1	FBgn0030877	Actin-related protein 8	Arp8	-0.345077	5.23614	13.2684	0.00026992	0.00313424					gene1566	FBgn0038421
gene7415	GB42814	calcium-transporting ATPase type 2C member 1	FBgn0052451	Secretory Pathway Calcium atpase	SPoCk	-0.345255	8.53193	11.3923	0.000737474	0.00711295					gene1567	FBgn0028540
gene239	0	PRKR-interacting protein 1 homolog	FBgn0034086	-	CG8441	-0.345506	4.91528	6.81589	0.00903502	0.0491832					gene1568	FBgn0032225
gene4685	#N/A	#N/A	#N/A	#N/A	#N/A	-0.346595	5.41494	10.0407	0.0015312	0.0126913					gene1570	#N/A
gene5720	GB46274	arginine/serine-rich coiled-coil protein 2 isoform X2	FBgn0030648	-	CG6340	-0.347961	8.85305	18.0758	2.12286e-05	0.000352328					gene1573	FBgn0034180
gene8623	GB49666	dnaJ homolog subfamily C member 8	FBgn0039116	-	CG10375	-0.348473	4.46226	9.67409	0.00186885	0.0147983					gene1574	FBgn0053257
gene913	GB55268	43 kDa receptor-associated protein of the synapse homolog	FBgn0039911	-	CG1909	-0.349153	8.44514	9.06574	0.00260443	0.0188925					gene1576	FBgn0015773
gene7742	#N/A	#N/A	#N/A	#N/A	#N/A	-0.349298	8.61544	7.04743	0.00793789	0.0443794					gene1577	#N/A
gene1084	GB55323	phosphatidylinositol 4-phosphate 5-kinase type-1 beta isoform X5	FBgn0034789	Phosphatidylinositol 4-phosphate 5-kinase at 59B	PIP5K59B	-0.35013	8.13145	15.0073	0.000107097	0.00144878					gene1582	FBgn0052529
gene4443	GB44679	metastasis-associated protein MTA3 isoform X2	FBgn0027951	Metastasis associated 1-like	MTA1-like	-0.350601	8.78156	16.4517	4.99058e-05	0.00074273					gene1583	FBgn0000316
gene710	GB44791	myb protein isoform X2	FBgn0002914	Myb oncogene-like	Myb	-0.350847	5.86852	12.2167	0.000473624	0.00490116					gene1584	FBgn0261862
gene6644	GB43818	trimeric intracellular cation channel type 1B.1	FBgn0030745	-	CG4239	-0.352153	4.68276	9.94041	0.0016169	0.0132672					gene1585	FBgn0014879
gene3940	GB53020	palmitoyltransferase ZDHHC23	FBgn0031495	beta4GalNAcTB pilot	GABPI	-0.353192	4.50201	12.7239	0.000361012	0.00396446					gene1586	FBgn0051999
gene10958	GB52786	vesicle-associated membrane protein 2 isoform X6	FBgn0013342	neuronal Synaptobrevin	nSyb	-0.353197	10.9191	10.2874	0.00133944	0.0115173					gene1587	#N/A
gene7343	GB42771	F-box/WD repeat-containing protein 5	FBgn0031773	F-box and WD repeat domain containing 5	Fbw5	-0.353916	6.00649	14.1477	0.000169007	0.00211481					gene1588	FBgn0034694
gene8473	#N/A	#N/A	#N/A	#N/A	#N/A	-0.3554	5.68621	9.36194	0.00221538	0.0167741					gene1589	FBgn0039731
gene11186	GB47076	Hermansky-Pudlak syndrome 1 protein homolog isoform X1	FBgn0033973	Hermansky-Pudlak Syndrome 1	HPS1	-0.355632	7.29465	15.2	9.67046e-05	0.00133478					gene1590	FBgn0050295
gene10289	GB47996	CTD nuclear envelope phosphatase 1 homolog isoform X2	FBgn0029067	Dullard	Dd	-0.35591	5.4596	12.9529	0.000319431	0.00360355					gene1592	#N/A
gene5305	GB46038	elongation of very long chain fatty acids protein 4	FBgn0052072	Elongase 68alpha	Elo68alpha	-0.355987	5.31248	12.6703	0.000371515	0.00404709					gene1593	FBgn0015269
gene8750	GB50493	xenotropic and polytropic retrovirus receptor 1-like isoform X1	FBgn0035649	-	CG10483	-0.356702	5.91051	12.2876	0.000455966	0.00474944					gene1594	FBgn0033465
gene1761	GB50780	neuromodulin isoform X1	FBgn0013467	igloo	igl	-0.357819	10.4319	14.7406	0.000123363	0.00164312					gene1595	#N/A
gene577	GB41074	uncharacterized protein LOC409078 isoform X2	FBgn0035648	-	CG13288	-0.358893	7.30346	10.1066	0.00147742	0.0124009					gene1600	#N/A
gene7078	GB51664	ubiquitin-conjugating enzyme E2-24 kDa isoform X2	FBgn0015320	Ubiquitin conjugating enzyme 2	Ubc2	-0.359806	5.61876	9.44385	0.00211858	0.0162876					gene1605	FBgn0010300
gene10031	#N/A	#N/A	#N/A	#N/A	#N/A	-0.360742	10.014	9.07946	0.00258496	0.01878					gene1608	FBgn0029665
gene10939	#N/A	#N/A	#N/A	#N/A	#N/A	-0.362605	5.45364	9.87711	0.00167347	0.0136256					gene1609	FBgn0053138
gene6078	GB42495	CCR4-NOT transcription complex subunit 1 isoform X3	FBgn0085436	Not1	Not1	-0.363626	7.11571	7.38946	0.00656072	0.0384664					gene1610	FBgn0040918
gene5793	GB42560	14-3-3 protein epsilon	FBgn0020238	14-3-3epsilon	14-3-3epsilon	-0.364076	10.9633	11.9719	0.000540083	0.00548152					gene1611	#N/A
gene532	GB48963	chromosome transmission fidelity protein 18 homolog	FBgn0015376	cutlet	cutlet	-0.364095	4.48035	6.77617	0.0092383	0.0498115					gene1612	#N/A
gene8731	GB55250	U1 small nuclear ribonucleoprotein 70 kDa isoform X2	FBgn0016978	small ribonucleoprotein particle U1 subunit 70K	snRNP-U1-70K	-0.36414	9.21206	9.16013	0.00247344	0.0181221					gene1613	#N/A
gene9869	GB49325	chromatin-remodeling complex ATPase chain Iswi	FBgn0011604	Imitation SWI	Iswi	-0.365194	6.72291	11.0716	0.000876605	0.00816505					gene1614	FBgn0002174
gene9224	0	7SK snRNA methylphosphate capping enzyme isoform X2	FBgn0037368	-	CG1239	-0.365718	6.53682	9.10158	0.00255388	0.0185968					gene1615	FBgn0032717
gene2016	#N/A	#N/A	#N/A	#N/A	#N/A	-0.365894	4.34849	8.66578	0.00324242	0.022557					gene1616	FBgn0026262
gene10496	GB49896	kinesin-like protein KIF3B	FBgn0004381	Kinesin-like protein at 68D	Klp68D	-0.366842	7.54362	15.4203	8.60606e-05	0.00119306					gene1618	#N/A
gene7093	GB51749	G protein-coupled receptor kinase 1 isoform X2	FBgn0260798	G protein-coupled receptor kinase 1	Gprk1	-0.3685	8.40582	7.12218	0.00761362	0.0430473					gene1620	FBgn0052037
gene11648	GB50043	type I inositol 1,4,5-trisphosphate 5-phosphatase isoform X3	FBgn0259178	5PtaseI	5PtaseI	-0.368617	10.526	11.0524	0.00088571	0.00822568					gene1621	FBgn0030853
gene10731	GB51035	folliculin-interacting protein 2	FBgn0036684	-	CG3764	-0.369902	5.42172	7.76649	0.00532245	0.0328319					gene1622	FBgn0036111
gene5871	GB49223	microtubule-associated protein futsch	FBgn0259108	futsch	futsch	-0.370052	11.4885	9.89057	0.00166128	0.0135379					gene1623	FBgn0022288
gene7354	GB42719	E3 ubiquitin-protein ligase MARCH8	FBgn0035983	-	CG4080	-0.371154	4.57369	8.74807	0.00309931	0.0218329					gene1624	FBgn0011660
gene437	GB40773	fatty acid hydroxylase domain-containing protein 2 isoform X3	FBgn0030485	-	CG1998	-0.371762	8.79277	9.41104	0.00215683	0.0165016					gene1625	FBgn0259168
gene11649	GB50189	alpha-sarcoglycan isoform X1	FBgn0032013	Sarcoglycan alpha	Scgalpha	-0.373584	7.69714	10.9995	0.000911388	0.00843122					gene1626	#N/A
gene1812	GB50833	ADP-ribosylation factor-like protein 6-interacting protein 1	FBgn0038453	ADP-ribosylation factor-like 6 interacting protein 1	Arl6IP1	-0.374811	5.35197	16.1141	5.96374e-05	0.00086456					gene1627	FBgn0037470
gene1690	GB43420	general transcription factor IIH subunit 4 isoform X1	FBgn0261109	marionette	mrn	-0.37528	5.02279	11.4233	0.000725277	0.00701667					gene1629	#N/A
gene1027	GB47391	nuclear pore complex protein Nup107	FBgn0027868	Nucleoporin 107kD	Nup107	-0.376391	4.57791	10.7494	0.00104313	0.00939368					gene1630	FBgn0039215
gene7989	GB48452	protein Smaug homolog 1	FBgn0016070	smaug	smg	-0.376598	6.64949	8.57651	0.00340528	0.0233821					gene1631	FBgn0026313
gene11924	GB54347	nostrin isoform X4	FBgn0259734	Nostrin	Nost	-0.378614	5.9584	6.90192	0.00861032	0.0473045					gene1632	FBgn0032153
gene5661	#N/A	#N/A	#N/A	#N/A	#N/A	-0.379078	5.76569	11.7206	0.000618108	0.00615519					gene1633	#N/A
gene8698	GB55155	uncharacterized protein LOC551609	FBgn0037106	-	CG11307	-0.379566	5.45078	15.8336	6.91626e-05	0.000986112					gene1635	#N/A
gene5333	GB46017	protein ABHD18 isoform X1	FBgn0052112	-	CG32112	-0.382621	6.01446	10.3402	0.00130167	0.0112352					gene1636	FBgn0031002
gene2175	GB55632	ubinuclein-1 isoform X2	FBgn0005596	yemanuclein	yem	-0.382687	6.04062	7.72316	0.0054517	0.033277					gene1638	FBgn0028572
gene9442	GB43189	probable multidrug resistance-associated protein lethal(2)03659	FBgn0032026	-	CG7627	-0.38461	6.45856	16.2166	5.6496e-05	0.000824045					gene1639	FBgn0013325
gene6664	GB15711	dynein light chain 2, cytoplasmic	FBgn0026141	Cytoplasmic dynein light chain 2	Cdlc2	-0.38535	9.38512	24.8747	6.11807e-07	1.48048e-05					gene1640	#N/A
gene1018	0	nucleoplasmin-like protein isoform X2	FBgn0016685	Nucleoplasmin	Nlp	-0.385743	8.03421	11.3726	0.000745374	0.00715289					gene1641	FBgn0030673
gene3	GB42139	E3 ubiquitin-protein ligase RFWD3 isoform X1	FBgn0036660	-	CG13025	-0.388926	8.37798	12.2697	0.000460364	0.00479001					gene1642	#N/A
gene5244	GB52953	guanylate cyclase, soluble, beta 1	FBgn0013973	Guanylyl cyclase beta-subunit at 100B	Gycbeta100B	-0.390386	6.95524	8.77808	0.00304871	0.0215563					gene1643	FBgn0000500
gene11247	GB46167	polycomb group RING finger protein 3	FBgn0002283	lethal (3) 73Ah	l(3)73Ah	-0.390443	4.32286	8.13227	0.00434844	0.0280744					gene1644	#N/A
gene2746	GB51490	NAD-dependent protein deacetylase Sirt6	FBgn0037802	Sirtuin 6	Sirt6	-0.390786	6.7632	17.6709	2.62617e-05	0.000423303					gene1649	#N/A
gene7738	GB53361	dopamine N-acetyltransferase	FBgn0040376	Arylalkylamine N-acetyltransferase-like 7	AANATL7	-0.391233	7.46687	14.6606	0.000128708	0.00170475					gene1651	#N/A
gene7158	GB42515	FAD-dependent oxidoreductase domain-containing protein 1 isoform X2	FBgn0033093	-	CG3270	-0.393395	5.74584	13.9717	0.000185584	0.00229209					gene1652	FBgn0039959
gene7463	GB42840	leukocyte receptor cluster member 8 homolog isoform X2	FBgn0032305	-	CG6700	-0.393416	9.13737	9.43883	0.00212439	0.0163163					gene1653	FBgn0024222
gene1702	GB43427	homer protein homolog 2 isoform X2	FBgn0025777	homer	homer	-0.393741	6.8985	9.18437	0.0024409	0.0179667					gene1654	FBgn0035771
gene4699	#N/A	#N/A	#N/A	#N/A	#N/A	-0.394733	7.76273	12.8095	0.000344872	0.00383146					gene1655	FBgn0052380
gene3448	GB49537	probable DNA mismatch repair protein Msh6	FBgn0036486	Msh6	Msh6	-0.395221	5.25425	14.5292	0.000138002	0.00180027					gene1656	FBgn0033061
gene10598	GB48465	zinc finger CCCH domain-containing protein 3 isoform X2	FBgn0035900	ZC3H3	ZC3H3	-0.3959	6.45779	10.5778	0.00114453	0.0101534					gene1658	#N/A
gene7272	GB44850	origin recognition complex subunit 3 isoform X1	FBgn0005654	Origin recognition complex subunit 3	Orc3	-0.396001	6.428	7.36535	0.00664926	0.0387704					gene1659	FBgn0266129
gene3898	GB53046	ATP-binding cassette sub-family G member 1 isoform X1	FBgn0031220	-	CG4822	-0.396989	6.44452	9.48498	0.00207161	0.0160171					gene1660	#N/A
gene5433	GB53517	otoferlin isoform X2	FBgn0266757	misfire	mfr	-0.398561	8.03578	6.81306	0.00904936	0.0492056					gene1661	#N/A
gene10791	GB51843	transmembrane protein 114 isoform X2	FBgn0034267	-	CG4984	-0.399465	8.24348	8.35461	0.0038471	0.0257285					gene1663	FBgn0032988
gene7249	GB41401	RUN and FYVE domain-containing protein 2 isoform X4	FBgn0051064	-	CG31064	-0.400054	9.43772	12.3034	0.000452122	0.0047362					gene1664	FBgn0035713
gene3991	GB47543	uncharacterized protein LOC724831 isoform X3	FBgn0031602	-	CG15431	-0.400472	6.5447	13.721	0.000212067	0.00256259					gene1665	FBgn0033807
gene5582	GB45423	LOW QUALITY PROTEIN: transmembrane protein 231	FBgn0031896	-	CG4502	-0.400882	6.03772	24.344	8.05789e-07	1.91576e-05					gene1667	FBgn0262738
gene8423	GB48745	5'-nucleotidase domain-containing protein 3 isoform X2	FBgn0033426	-	CG1814	-0.401801	5.0233	7.10337	0.00769392	0.0433981					gene1669	FBgn0011603
gene3003	#N/A	#N/A	#N/A	#N/A	#N/A	-0.401827	6.89182	14.6486	0.000129531	0.0017109					gene1670	#N/A
gene6010	GB40983	methylosome protein 50 isoform X1	FBgn0003978	valois	vls	-0.402694	4.53756	9.20096	0.00241889	0.0178704					gene1675	FBgn0035736
gene8125	GB54272	regulating synaptic membrane exocytosis protein 2 isoform X9	FBgn0053547	Rab3 interacting molecule	Rim	-0.402772	10.1142	7.27445	0.00699425	0.0401905					gene1676	FBgn0032077
gene10712	GB43543	glutamate-gated chloride channel isoform X5	FBgn0024963	GluClalpha	GluClalpha	-0.403683	10.1879	8.09746	0.00443273	0.0284065					gene1677	FBgn0039969
gene7277	GB44842	tropomodulin isoform X1	FBgn0082582	tropomodulin	tmod	-0.404866	8.25413	9.822	0.00172436	0.0138737					gene1678	FBgn0010452
gene1551	#N/A	#N/A	#N/A	#N/A	#N/A	-0.406052	8.07553	18.4593	1.73575e-05	0.000293516					gene1679	FBgn0032151
gene9809	GB40704	dynein intermediate chain 2, ciliary isoform X1	FBgn0034566	-	CG9313	-0.406178	5.18927	13.7424	0.000209669	0.00254981					gene1680	FBgn0015553
gene7451	0	reticulon-1 isoform X1	FBgn0053113	Reticulon-like1	Rtnl1	-0.406524	9.22118	11.62	0.000652472	0.00643006					gene1681	FBgn0036648
gene10159	GB54724	cationic amino acid transporter 4	FBgn0036984	-	CG13248	-0.406874	9.03153	18.7538	1.48727e-05	0.000258574					gene1682	#N/A
gene11119	GB41646	zinc transporter ZIP11 isoform X1	FBgn0033665	Zinc/iron regulated transporter-related protein 48C	Zip48C	-0.407171	6.66761	12.2391	0.000467986	0.00485867					gene1683	FBgn0036484
gene10697	#N/A	#N/A	#N/A	#N/A	#N/A	-0.407878	4.63993	13.7328	0.00021074	0.0025563					gene1684	FBgn0051324
gene6221	#N/A	#N/A	#N/A	#N/A	#N/A	-0.408343	5.18298	14.2974	0.000156083	0.00198443					gene1685	FBgn0039188
gene8559	GB46599	(E3-independent) E2 ubiquitin-conjugating enzyme UBE2O	FBgn0027512	-	CG10254	-0.409563	7.11003	11.1902	0.000822323	0.00776593					gene1686	FBgn0019644
gene2660	GB46853	probable DNA replication complex GINS protein PSF2 isoform X2	FBgn0261976	Psf2	Psf2	-0.411305	4.67055	10.6233	0.00111672	0.00998119					gene1687	FBgn0031092
gene11055	#N/A	#N/A	#N/A	#N/A	#N/A	-0.411895	6.70957	13.5813	0.000228453	0.00273281					gene1688	FBgn0034481
gene10996	GB52759	brefeldin A-inhibited guanine nucleotide-exchange protein 3 isoform X2	FBgn0029834	-	CG5937	-0.412295	9.12382	11.3328	0.000761505	0.00728563					gene1689	FBgn0024698
gene52	#N/A	#N/A	#N/A	#N/A	#N/A	-0.412767	7.43665	12.7341	0.000359052	0.00395664					gene1690	FBgn0261109
gene5905	GB46290	acetyl-coenzyme A synthetase	FBgn0012034	Acetyl Coenzyme A synthase	AcCoAS	-0.412995	6.6538	12.495	0.000408047	0.00434063					gene1691	FBgn0004597
gene7623	#N/A	#N/A	#N/A	#N/A	#N/A	-0.41308	8.00253	7.7416	0.00539629	0.0331302					gene1692	FBgn0020767
gene5685	GB43261	ubiquitin thioesterase trabid	FBgn0037734	trabid	trbd	-0.415251	6.18449	6.92816	0.00848491	0.0467458					gene1693	FBgn0011769
gene676	GB45812	triple functional domain protein isoform X2	FBgn0024277	trio	trio	-0.416012	10.4944	7.97478	0.00474336	0.0299531					gene1694	#N/A
gene3053	GB47036	probable Ras GTPase-activating protein isoform X11	FBgn0261570	-	CG42684	-0.416193	9.34047	9.33133	0.00225269	0.0169762					gene1695	#N/A
gene7669	GB53316	uncharacterized protein LOC552693	FBgn0027550	-	CG6495	-0.41645	7.92863	13.0065	0.00031041	0.0035311					gene1696	#N/A
gene9430	GB43138	uncharacterized protein LOC409904 isoform X5	FBgn0261873	stardust	sdt	-0.416498	9.32873	10.6125	0.00112324	0.0100206					gene1698	#N/A
gene193	#N/A	#N/A	#N/A	#N/A	#N/A	-0.417062	5.79112	14.6159	0.000131798	0.00173122					gene1701	FBgn0053096
gene3612	GB50415	diacylglycerol kinase theta isoform X6	FBgn0051140	-	CG31140	-0.418069	11.3317	9.29848	0.00229344	0.0172036					gene1702	FBgn0025777
gene6802	GB41803	chromodomain-helicase-DNA-binding protein Mi-2 homolog isoform X4	FBgn0262519	Mi-2	Mi-2	-0.418309	8.42126	12.3125	0.000449943	0.00472813					gene1703	FBgn0029079
gene11279	GB54425	cullin-associated NEDD8-dissociated protein 1 isoform X1	FBgn0027568	Cullin-associated and neddylation-dissociated 1	Cand1	-0.418856	8.13279	26.2128	3.05795e-07	7.96743e-06					gene1704	FBgn0029992
gene11409	#N/A	#N/A	#N/A	#N/A	#N/A	-0.42185	6.3046	6.90449	0.00859797	0.047264					gene1705	#N/A
gene2389	GB55513	beta-1,3-galactosyltransferase	FBgn0031988	-	CG8668	-0.424982	6.01558	17.8561	2.38257e-05	0.000389987					gene1706	FBgn0000273
gene6171	0	GTP-binding protein RAD-like	FBgn0085426	Rad, Gem/Kir family member 3	Rgk3	-0.426282	7.22599	8.10178	0.00442219	0.0283842					gene1707	#N/A
gene5739	GB46251	eukaryotic translation initiation factor 4E transporter isoform X1	FBgn0052016	eIF4E-Transporter	4E-T	-0.426545	7.14489	9.85163	0.00169682	0.0137162					gene1708	#N/A
gene11041	GB41740	CLIP-associating protein 1-A isoform X6	FBgn0021760	chromosome bows	chb	-0.427123	7.66475	13.4053	0.000250908	0.00294584					gene1709	FBgn0031631
gene10331	GB40075	importin subunit beta-1 isoform X2	FBgn0262743	Female sterile (2) Ketel	Fs(2)Ket	-0.427481	8.55982	7.37518	0.00661301	0.0386738					gene1710	#N/A
gene5173	GB41423	dosage compensation regulator isoform X1	FBgn0002774	maleless	mle	-0.427522	7.52458	14.8876	0.000114108	0.00153706					gene1711	FBgn0033471
gene9905	GB49410	calmodulin	FBgn0000253	Calmodulin	Cam	-0.42846	10.8304	10.1542	0.00143976	0.0121708					gene1712	FBgn0032796
gene1745	GB11729	lachesin isoform X2	FBgn0051708	Dpr-interacting protein zeta	DIP-zeta	-0.429235	9.13614	7.21509	0.00722932	0.0411928					gene1713	FBgn0032499
gene7647	GB53435	uncharacterized protein LOC409232	FBgn0038313	-	CG4338	-0.429244	8.39868	22.9355	1.67532e-06	3.77543e-05					gene1714	#N/A
gene3706	#N/A	#N/A	#N/A	#N/A	#N/A	-0.430227	4.73924	6.77044	0.00926797	0.0499085					gene1715	FBgn0052039
gene1136	GB42241	membrane-associated guanylate kinase, WW and PDZ domain-containing protein 1 isoform X6	FBgn0034590	Magi	Magi	-0.430556	7.55186	8.8856	0.00287428	0.0204482					gene1716	#N/A
gene5465	GB42356	arginine-glutamic acid dipeptide repeats protein isoform X1	FBgn0051550	-	CG31550	-0.431186	9.68838	7.62638	0.00575205	0.0347756					gene1717	FBgn0004380
gene4571	GB44596	uncharacterized protein LOC409510 isoform X2	FBgn0030742	-	CG9919	-0.432649	7.09571	21.2176	4.09979e-06	8.51288e-05					gene1718	FBgn0032864
gene1101	GB40007	uncharacterized protein LOC551356 isoform X2	FBgn0261836	Muscle-specific protein 300 kDa	Msp300	-0.43342	10.2921	6.91294	0.00855742	0.0470683					gene1719	FBgn0261004
gene11285	GB54451	serine/arginine-rich splicing factor 1B	FBgn0283477	Splicing factor 2	SF2	-0.433628	7.30561	14.3824	0.000149193	0.00191733					gene1720	FBgn0037898
gene11099	GB41710	uncharacterized protein LOC408494 isoform X2	FBgn0036612	-	CG4998	-0.433705	4.87175	8.7256	0.00313773	0.022022					gene1721	FBgn0037881
gene8101	GB54230	uncharacterized protein LOC551498 isoform X1	FBgn0010905	Spinophilin	Spn	-0.434561	8.36325	7.77418	0.00529983	0.0327282					gene1722	FBgn0262582
gene10917	GB54159	uncharacterized protein LOC552735	FBgn0083971	-	CG34135	-0.434687	5.97418	20.2477	6.80347e-06	0.000131506					gene1723	#N/A
gene7029	GB51694	protein singed	FBgn0003447	singed	sn	-0.43587	6.11097	9.38325	0.00218977	0.0166332					gene1724	FBgn0003862
gene2898	GB53672	failed axon connections isoform X1	FBgn0014163	failed axon connections	fax	-0.436728	8.98262	7.37958	0.00659684	0.0386068					gene1725	#N/A
gene4124	#N/A	#N/A	#N/A	#N/A	#N/A	-0.437864	6.71257	12.911	0.000326652	0.00367629					gene1726	FBgn0034476
gene4394	#N/A	#N/A	#N/A	#N/A	#N/A	-0.439452	6.94762	11.6077	0.00065679	0.00646591					gene1727	FBgn0045823
gene10931	GB52687	transcription factor stalky	FBgn0032223	GATAd	GATAd	-0.439953	6.81699	14.2029	0.00016412	0.00205907					gene1728	#N/A
gene2124	#N/A	#N/A	#N/A	#N/A	#N/A	-0.441717	7.01475	8.29936	0.00396591	0.0263378					gene1729	FBgn0040505
gene3323	#N/A	#N/A	#N/A	#N/A	#N/A	-0.442119	4.45277	12.0191	0.000526586	0.00536573					gene1730	#N/A
gene5597	#N/A	#N/A	#N/A	#N/A	#N/A	-0.442212	9.52366	8.07554	0.00448666	0.0286172					gene1731	FBgn0012051
gene7657	GB53305	protein still life, isoform SIF type 1 isoform X2	FBgn0085447	still life	sif	-0.44365	11.6508	10.1037	0.00147972	0.0124093					gene1732	FBgn0035827
gene585	GB41067	dual specificity mitogen-activated protein kinase kinase dSOR1	FBgn0010269	Downstream of raf1	Dsor1	-0.445628	6.08367	8.68475	0.00320883	0.0223724					gene1733	FBgn0085376
gene3346	GB53139	proteoglycan Cow	FBgn0039054	Carrier of Wingless	Cow	-0.446038	8.29573	9.25399	0.00234984	0.0174996					gene1734	FBgn0036198
gene1803	GB50743	phospholipase D2 isoform X1	FBgn0033075	0	0	-0.448721	6.49283	7.42965	0.00641577	0.0378029					gene1735	#N/A
gene5805	GB42568	F-box/SPRY domain-containing protein 1 isoform X2	FBgn0043010	F-box synaptic protein	Fsn	-0.448843	4.75921	14.6577	0.000128906	0.001705					gene1736	#N/A
gene9005	GB45106	run domain Beclin-1-interacting and cysteine-rich domain-containing protein	FBgn0030055	-	CG12772	-0.449562	5.53483	9.74876	0.00179443	0.0143283					gene1737	#N/A
gene829	GB46507	uncharacterized protein LOC552040 isoform X2	FBgn0035676	short spindle 6	ssp6	-0.450333	6.06366	7.12344	0.00760825	0.0430425					gene1738	#N/A
gene4667	GB47814	transmembrane protein 135	FBgn0037592	-	CG11737	-0.450573	6.27823	12.4799	0.000411347	0.00436597					gene1739	#N/A
gene2873	GB53685	polypeptide N-acetylgalactosaminyltransferase 13 isoform X1	FBgn0027558	Polypeptide N-Acetylgalactosaminyltransferase 3	Pgant3	-0.451747	5.34308	8.16769	0.00426433	0.027644					gene1740	#N/A
gene8930	GB47229	heparan sulfate glucosamine 3-O-sulfotransferase 6	FBgn0031005	Heparan sulfate 3-O sulfotransferase-B	Hs3st-B	-0.452989	5.68562	18.5325	1.67033e-05	0.000284674					gene1741	FBgn0027287
gene5070	#N/A	#N/A	#N/A	#N/A	#N/A	-0.453409	6.71339	13.0067	0.000310377	0.0035311					gene1745	FBgn0051708
gene10225	GB48241	protein N-terminal glutamine amidohydrolase isoform X2	FBgn0034046	tungus	tun	-0.453624	9.86318	9.25117	0.00235345	0.0175127					gene1747	FBgn0034688
gene7893	GB44383	histone acetyltransferase Tip60	FBgn0026080	Tat interactive protein 60kDa	Tip60	-0.453972	4.77128	8.18125	0.00423256	0.0274962					gene1748	FBgn0267378
gene2062	GB14733	vacuolar-sorting protein SNF8 isoform X1	FBgn0260940	larsen	lsn	-0.454746	6.31974	9.26535	0.0023353	0.0174186					gene1749	#N/A
gene8857	GB54057	uncharacterized protein LOC551162	FBgn0038815	-	CG5466	-0.454804	6.05694	9.03945	0.00264215	0.019137					gene1751	#N/A
gene2318	GB55465	DNA fragmentation factor subunit alpha	FBgn0024732	DNA fragmentation factor-related protein 1	Drep1	-0.454864	8.08292	10.4375	0.00123481	0.0107833					gene1752	FBgn0000008
gene1061	#N/A	#N/A	#N/A	#N/A	#N/A	-0.455282	7.92875	8.75707	0.00308404	0.0217576					gene1754	#N/A
gene8115	GB54281	cAMP-dependent protein kinase type II regulatory subunit isoform X1	FBgn0022382	Protein kinase, cAMP-dependent, regulatory subunit type 2	Pka-R2	-0.455449	9.37485	8.19579	0.00419877	0.027387					gene1755	#N/A
gene1075	GB51937	poly(A) polymerase type 3 isoform X1	FBgn0015949	hiiragi	hrg	-0.455906	6.25238	8.48307	0.00358467	0.0243502					gene1756	#N/A
gene7174	GB45555	RNA-binding protein spenito isoform X1	FBgn0027548	spenito	nito	-0.457804	7.45452	10.1145	0.00147111	0.0123698					gene1757	FBgn0038675
gene3848	GB44079	menin	FBgn0031885	Menin 1	Mnn1	-0.459891	6.23278	10.4906	0.00119982	0.0105456					gene1758	FBgn0035415
gene6149	GB44316	uncharacterized protein LOC410067	FBgn0033095	chaski	chk	-0.460727	6.02188	7.80439	0.00521196	0.0323114					gene1759	FBgn0035103
gene7629	#N/A	#N/A	#N/A	#N/A	#N/A	-0.461835	6.60884	14.5494	0.000136535	0.0017885					gene1760	FBgn0039210
gene2878	GB53681	cytochrome b5 reductase 4 isoform X1	FBgn0034442	-	CG11257	-0.461988	6.58699	13.7223	0.000211922	0.00256259					gene1761	FBgn0013467
gene3659	GB43000	uncharacterized protein LOC409596 isoform X1	FBgn0036859	-	CG14085	-0.462645	6.4263	7.57468	0.00591939	0.0356062					gene1763	FBgn0051922
gene463	GB40794	synaptotagmin-4	FBgn0028400	Synaptotagmin 4	Syt4	-0.468027	9.39805	9.84142	0.00170626	0.0137746					gene1764	FBgn0260748
gene1132	GB42249	potassium voltage-gated channel protein Shal isoform X6	FBgn0005564	Shaker cognate l	Shal	-0.468154	10.1819	10.971	0.000925507	0.00851216					gene1766	#N/A
gene5122	GB48604	myelin expression factor 2 isoform X2	FBgn0267790	rumpelstiltskin	rump	-0.468809	8.61276	9.31863	0.00226836	0.017053					gene1767	#N/A
gene10599	GB48489	dipeptidyl aminopeptidase-like protein 6 isoform X2	FBgn0031835	-	CG11319	-0.469357	8.08348	8.76842	0.00306492	0.0216387					gene1769	FBgn0261953
gene1846	GB50857	CDK5 and ABL1 enzyme substrate 2 isoform X1	FBgn0027581	-	CG6191	-0.469762	7.64847	11.4238	0.000725111	0.00701667					gene1770	FBgn0022987
gene11368	GB49488	O-phosphoseryl-tRNA(Sec) selenium transferase	FBgn0037347	-	CG1427	-0.469926	6.05061	11.8031	0.000591309	0.00591309					gene1771	FBgn0052939
gene1708	#N/A	#N/A	#N/A	#N/A	#N/A	-0.470885	8.49063	15.5052	8.22768e-05	0.00115066					gene1772	FBgn0037973
gene6233	0	uncharacterized protein LOC408903	FBgn0263354	-	CG42784	-0.471413	8.04546	12.9851	0.000313976	0.00355043					gene1773	FBgn0259245
gene6596	GB54543	BTB/POZ domain-containing protein 7 isoform X1	FBgn0030701	-	CG16952	-0.471446	5.1907	8.42748	0.00369593	0.0249988					gene1777	#N/A
gene6537	GB40348	uncharacterized protein LOC552177 isoform X6	FBgn0015589	APC-like	Apc	-0.472278	9.48388	9.43047	0.00213409	0.0163671					gene1778	FBgn0028474
gene6223	GB48160	multiple C2 and transmembrane domain-containing protein isoform X5	FBgn0034389	Multiple C2 domain and transmembrane region protein	Mctp	-0.472499	8.74632	10.1414	0.00144976	0.0122227					gene1779	#N/A
gene371	GB40731	ras-like protein family member 10B	FBgn0037326	-	CG14669	-0.473201	4.4982	7.63898	0.00571201	0.0345775					gene1780	FBgn0046685
gene2075	#N/A	#N/A	#N/A	#N/A	#N/A	-0.475537	8.34865	9.49935	0.00205544	0.015918					gene1781	FBgn0037529
gene9519	GB43234	histone deacetylase 4 isoform X3	FBgn0041210	Histone deacetylase 4	HDAC4	-0.475887	9.89596	9.46226	0.00209742	0.0161716					gene1782	FBgn0260005
gene5096	GB48544	coiled-coil domain-containing protein 43	FBgn0032101	-	CG9586	-0.478843	5.10545	12.5411	0.000398096	0.00426819					gene1784	FBgn0037526
gene8865	#N/A	#N/A	#N/A	#N/A	#N/A	-0.479441	5.68585	11.2293	0.000805165	0.00763851					gene1785	FBgn0028969
gene9089	GB45150	adenylate cyclase 3	FBgn0023416	Adenylate cyclase 3	Ac3	-0.479705	8.16135	10.4751	0.00120991	0.0106146					gene1786	FBgn0267977
gene5127	GB48524	LOW QUALITY PROTEIN: integrator complex subunit 3	FBgn0262117	Integrator 3	IntS3	-0.480073	7.33351	9.93118	0.00162502	0.0133109					gene1787	FBgn0265048
gene5134	0	uncharacterized protein LOC100577517 isoform X5	FBgn0025726	unc-13	unc-13	-0.481409	9.7841	11.6016	0.000658959	0.00648056					gene1788	FBgn0037466
gene3197	GB46120	aspartate aminotransferase, mitochondrial	FBgn0001125	Glutamate oxaloacetate transaminase 2	Got2	-0.482243	7.47846	26.4206	2.74596e-07	7.21382e-06					gene1789	FBgn0036356
gene8896	GB49010	uncharacterized protein LOC409695 isoform X2	FBgn0034788	-	CG13532	-0.48291	8.03714	15.0669	0.000103765	0.00140973					gene1790	FBgn0032204
gene9061	GB45137	stress response protein NST1 isoform X2	FBgn0266521	stathmin	stai	-0.483581	7.47293	10.0203	0.00154828	0.0127924					gene1791	FBgn0261683
gene2804	GB55834	uncharacterized protein LOC726282	FBgn0038540	-	CG14321	-0.483682	5.10105	10.6264	0.00111488	0.0099741					gene1792	FBgn0023172
gene4130	#N/A	#N/A	#N/A	#N/A	#N/A	-0.483714	8.33291	8.28357	0.00400054	0.0264938					gene1793	FBgn0032720
gene6172	#N/A	#N/A	#N/A	#N/A	#N/A	-0.4856	3.86471	7.28735	0.00694417	0.0400723					gene1794	FBgn0033208
gene3562	GB50377	two pore potassium channel protein sup-9	FBgn0038165	TWIK-related acid-sensitive K[+] channel 6	Task6	-0.486195	5.79633	8.22867	0.00412338	0.0270623					gene1795	FBgn0036052
gene5463	#N/A	#N/A	#N/A	#N/A	#N/A	-0.486302	8.06438	21.7368	3.12736e-06	6.63867e-05					gene1796	FBgn0052484
gene5078	#N/A	#N/A	#N/A	#N/A	#N/A	-0.489016	8.05668	20.4666	6.06812e-06	0.000119726					gene1797	FBgn0035753
gene8711	GB55146	uncharacterized protein LOC409323	FBgn0263456	nervous wreck	nwk	-0.490445	8.81238	18.8436	1.41887e-05	0.000248958					gene1798	FBgn0031042
gene9900	#N/A	#N/A	#N/A	#N/A	#N/A	-0.491955	8.31528	16.907	3.92575e-05	0.00060119					gene1799	FBgn0266019
gene2424	GB47100	putative glutamate synthase [NADPH] isoform X1	FBgn0036663	-	CG9674	-0.492418	10.7467	17.7479	2.52196e-05	0.00040928					gene1800	FBgn0003011
gene11187	#N/A	#N/A	#N/A	#N/A	#N/A	-0.492946	6.49193	7.06618	0.00785525	0.0440435					gene1801	FBgn0046687
gene8605	GB43960	uncharacterized protein LOC725750 isoform X3	FBgn0036860	-	CG14086	-0.493024	6.22586	8.99055	0.0027138	0.0195813					gene1803	FBgn0033075
gene6633	#N/A	#N/A	#N/A	#N/A	#N/A	-0.493995	6.17285	7.09162	0.00774454	0.0436319					gene1804	#N/A
gene10492	GB49882	potassium voltage-gated channel protein Shaw isoform X1	FBgn0003386	Shaker cognate w	Shaw	-0.493998	7.04676	16.1328	5.90532e-05	0.000857399					gene1805	FBgn0005659
gene10891	#N/A	#N/A	#N/A	#N/A	#N/A	-0.495976	5.73794	20.8762	4.89934e-06	9.87134e-05					gene1807	FBgn0029088
gene6021	GB42448	double-stranded RNA-specific editase 1 isoform X2	FBgn0024807	DISCO Interacting Protein 1	DIP1	-0.496404	7.34009	21.2069	4.12283e-06	8.54207e-05					gene1809	FBgn0263260
gene1688	GB43481	dynein regulatory complex protein 8 isoform X3	FBgn0034481	-	CG11041	-0.496967	4.38001	11.6251	0.000650682	0.00641908					gene1810	FBgn0010774
gene2250	#N/A	#N/A	#N/A	#N/A	#N/A	-0.497906	3.93301	7.55787	0.00597484	0.0358717					gene1811	FBgn0030863
gene2897	GB53705	uncharacterized protein LOC409642	FBgn0035914	-	CG6282	-0.49794	7.24889	27.0915	1.9405e-07	5.2576e-06					gene1812	FBgn0038453
gene908	GB55307	axonemal 84 kDa protein isoform X5	FBgn0030889	-	CG15373	-0.498911	5.66827	9.83415	0.00171302	0.0137941					gene1813	FBgn0034058
gene10403	GB53847	abhydrolase domain-containing protein 2	FBgn0014906	alpha/beta hydrolase2	Hydr2	-0.499528	4.57765	9.78062	0.00176361	0.0141419					gene1814	#N/A
gene5416	#N/A	#N/A	#N/A	#N/A	#N/A	-0.503301	6.9402	17.0311	3.67724e-05	0.000570482					gene1815	#N/A
gene9424	GB43145	uncharacterized protein LOC413427 isoform X5	FBgn0029864	-	CG15894	-0.504395	9.18476	12.5015	0.00040662	0.0043303					gene1819	FBgn0259216
gene3452	GB49535	calcium/calmodulin-dependent protein kinase II isoform X36	FBgn0264607	Calcium/calmodulin-dependent protein kinase II	CaMKII	-0.504835	12.1232	12.8017	0.000346313	0.00383851					gene1820	FBgn0036773
gene1612	#N/A	#N/A	#N/A	#N/A	#N/A	-0.505243	6.51204	21.98	2.75506e-06	5.92775e-05					gene1821	#N/A
gene3893	GB52975	uncharacterized protein LOC409658 isoform X2	FBgn0003175	plexus	px	-0.505471	8.71631	12.1189	0.000499133	0.00511503					gene1822	#N/A
gene9871	GB49324	N-acetylglucosamine-1-phosphotransferase subunits alpha/beta isoform X2	FBgn0033392	-	CG8027	-0.506072	4.16762	14.0193	0.000180939	0.00224346					gene1824	FBgn0035993
gene1878	#N/A	#N/A	#N/A	#N/A	#N/A	-0.506087	5.76638	12.3058	0.000451552	0.0047362					gene1825	FBgn0036932
gene11059	#N/A	#N/A	#N/A	#N/A	#N/A	-0.506243	5.20586	8.83721	0.00295149	0.0209					gene1826	FBgn0036998
gene2503	GB56012	stress-activated protein kinase JNK isoform X2	FBgn0000229	basket	bsk	-0.507773	7.52198	9.16899	0.00246151	0.0180764					gene1827	FBgn0026418
gene10451	#N/A	#N/A	#N/A	#N/A	#N/A	-0.509003	10.1958	10.2946	0.00133418	0.0114824					gene1828	#N/A
gene1157	GB42224	leucine-rich repeat and calponin homology domain-containing protein 1 isoform X2	FBgn0032633	Leucine-rich-repeats and calponin homology domain protein	Lrch	-0.509016	7.48484	11.8563	0.000574658	0.00577695					gene1829	FBgn0261090
gene7814	GB56025	uncharacterized protein LOC724498	FBgn0036288	-	CG10660	-0.509122	5.59267	9.19846	0.00242219	0.0178704					gene1830	FBgn0261085
gene2744	0	lactosylceramide 1,3-N-acetyl-beta-D-glucosaminyltransferase	FBgn0035558	-	CG11357	-0.510636	5.46269	11.4828	0.000702449	0.00685158					gene1832	FBgn0086785
gene9335	GB45270	poly(A) RNA polymerase gld-2 homolog A isoform X3	FBgn0038934	GLD2 poly(A) polymerase	Gld2	-0.510788	5.75698	9.17469	0.00245385	0.0180426					gene1833	FBgn0030093
gene1333	GB49285	kelch-like protein 5	FBgn0030114	-	CG17754	-0.511166	4.33222	10.0397	0.00153203	0.0126913					gene1834	FBgn0029833
gene8972	#N/A	#N/A	#N/A	#N/A	#N/A	-0.513019	4.33639	11.3068	0.000772247	0.00738097					gene1835	FBgn0032391
gene10264	GB50651	prohormone-3	FBgn0033358	space blanket	spab	-0.513526	8.65245	14.3904	0.000148558	0.00191209					gene1836	FBgn0010741
gene7760	GB53387	GTP-binding protein Di-Ras2	FBgn0050158	-	CG30158	-0.514424	8.15863	8.22005	0.004143	0.0271537					gene1837	FBgn0015838
gene907	GB55262	synaptotagmin-7 isoform X2	FBgn0039900	Synaptotagmin 7	Syt7	-0.514449	10.3765	14.0102	0.000181824	0.0022515					gene1838	FBgn0011715
gene409	#N/A	#N/A	#N/A	#N/A	#N/A	-0.516301	11.4397	11.1214	0.000853394	0.00799584					gene1839	FBgn0037912
gene2020	GB52439	GTP-binding protein Rit2 isoform X2	FBgn0265605	Ras-related protein interacting with calmodulin	Ric	-0.516668	4.88834	13.2792	0.000268362	0.00311996					gene1840	FBgn0262719
gene7123	GB52275	pancreatic lipase-related protein 2-like isoform X4	FBgn0029831	-	CG5966	-0.517053	4.65756	10.5732	0.00114742	0.0101696					gene1841	FBgn0026566
gene9638	#N/A	#N/A	#N/A	#N/A	#N/A	-0.517261	4.74584	7.06526	0.00785929	0.0440435					gene1842	FBgn0025802
gene8719	GB55239	band 3 anion transport protein isoform X5	FBgn0036043	-	CG8177	-0.518425	8.13545	8.42092	0.00370929	0.0250532					gene1843	FBgn0010380
gene5021	#N/A	#N/A	#N/A	#N/A	#N/A	-0.521954	7.73529	7.44011	0.00637861	0.0376306					gene1844	FBgn0039300
gene11036	GB41744	protein MMS22-like isoform X1	FBgn0023513	-	CG14803	-0.526542	4.34629	8.20479	0.00417799	0.0273077					gene1845	FBgn0030809
gene4870	#N/A	#N/A	#N/A	#N/A	#N/A	-0.526798	6.61445	8.13306	0.00434654	0.0280744					gene1846	FBgn0027581
gene5512	#N/A	#N/A	#N/A	#N/A	#N/A	-0.526908	5.21597	8.88528	0.00287479	0.0204482					gene1847	#N/A
gene7267	GB54005	neurotrimin isoform X7	FBgn0051814	-	CG31814	-0.527755	7.40364	12.5344	0.00039952	0.00427864					gene1849	FBgn0260943
gene2005	#N/A	#N/A	#N/A	#N/A	#N/A	-0.528225	4.65024	11.8541	0.000575354	0.00577784					gene1853	FBgn0034744
gene1450	GB54966	tetratricopeptide repeat protein 25 isoform X2	FBgn0034692	-	CG13502	-0.528547	3.63646	9.14859	0.0024891	0.0181808					gene1854	#N/A
gene4153	GB46792	inosine-5'-monophosphate dehydrogenase 1b	FBgn0003204	raspberry	ras	-0.529186	5.25386	16.4445	5.00951e-05	0.00074366					gene1855	FBgn0263772
gene9987	GB52073	probable citrate synthase 2, mitochondrial	FBgn0261955	knockdown	kdn	-0.530023	7.54014	6.98461	0.00822135	0.045589					gene1857	FBgn0013347
gene4578	GB44523	NACHT domain- and WD repeat-containing protein 1	FBgn0028496	-	CG30116	-0.533598	8.11522	21.3365	3.85333e-06	8.03622e-05					gene1858	FBgn0033656
gene137	GB47751	protein unc-93 homolog A isoform X1	FBgn0023524	-	CG3078	-0.534441	7.44354	10.3398	0.00130191	0.0112352					gene1859	FBgn0037911
gene8604	#N/A	#N/A	#N/A	#N/A	#N/A	-0.535116	5.16461	20.7862	5.13515e-06	0.000102595					gene1860	#N/A
gene6020	#N/A	#N/A	#N/A	#N/A	#N/A	-0.53632	3.92236	9.72256	0.0018202	0.0144854					gene1861	FBgn0033899
gene2888	#N/A	#N/A	#N/A	#N/A	#N/A	-0.536961	3.80456	9.5446	0.00200539	0.0156628					gene1862	#N/A
gene5237	GB52925	neurobeachin isoform X13	FBgn0266098	rugose	rg	-0.538808	10.3116	14.5445	0.000136887	0.00179064					gene1863	#N/A
gene7103	0	protein yellow-like	FBgn0032601	yellow-b	yellow-b	-0.539122	4.9907	10.6105	0.00112445	0.0100221					gene1864	FBgn0261436
gene1050	GB47373	UPF0769 protein C21orf59 homolog isoform X3	FBgn0040696	-	CG18675	-0.54065	9.42808	13.3571	0.000257446	0.00301145					gene1865	FBgn0040077
gene10372	GB40093	SIFamide-related peptide	FBgn0053527	SIFamide	SIFa	-0.541544	5.76624	8.39642	0.00375961	0.0252321					gene1866	FBgn0040076
gene4881	#N/A	#N/A	#N/A	#N/A	#N/A	-0.542293	5.00595	12.6914	0.000367334	0.00401303					gene1867	FBgn0053505
gene7963	GB52520	tumor protein D54 isoform X3	FBgn0034345	-	CG5174	-0.542585	8.01716	18.6915	1.53666e-05	0.000266187					gene1868	FBgn0040324
gene10881	GB54130	transformation/transcription domain-associated protein	FBgn0053554	Nipped-A	Nipped-A	-0.544616	5.87446	10.588	0.00113822	0.0101163					gene1870	FBgn0050390
gene6298	#N/A	#N/A	#N/A	#N/A	#N/A	-0.545871	6.17861	12.6586	0.000373852	0.00406788					gene1873	FBgn0031194
gene9509	#N/A	#N/A	#N/A	#N/A	#N/A	-0.547007	7.94543	7.35633	0.00668272	0.0389416					gene1874	#N/A
gene6768	GB41855	patched domain-containing protein 3 isoform X1	FBgn0262867	Patched-related	Ptr	-0.548648	7.26383	7.03831	0.00797842	0.0444752					gene1877	#N/A
gene11133	#N/A	#N/A	#N/A	#N/A	#N/A	-0.548715	5.40035	17.7758	2.48522e-05	0.000404699					gene1878	#N/A
gene949	GB47438	uncharacterized protein LOC412081 isoform X2	FBgn0034049	bedraggled	bdg	-0.548833	6.40233	12.8132	0.000344191	0.00382837					gene1879	FBgn0029996
gene11380	#N/A	#N/A	#N/A	#N/A	#N/A	-0.550683	5.58695	13.6226	0.00022348	0.00267669					gene1880	FBgn0036141
gene7317	GB42757	protein disabled isoform X1	FBgn0000414	Disabled	Dab	-0.550711	7.625	12.1426	0.000492843	0.00506149					gene1881	FBgn0035437
gene9950	#N/A	#N/A	#N/A	#N/A	#N/A	-0.553366	6.49017	11.6674	0.000636052	0.00630746					gene1882	FBgn0004057
gene3393	#N/A	#N/A	#N/A	#N/A	#N/A	-0.554243	5.58184	7.02245	0.00804941	0.0447922					gene1883	FBgn0040666
gene3796	GB44163	transmembrane and TPR repeat-containing protein CG4341 isoform X1	FBgn0051690	-	CG31690	-0.554267	7.91461	7.83509	0.00512415	0.0319127					gene1884	#N/A
gene683	GB44810	carboxyl-terminal PDZ ligand of neuronal nitric oxide synthase protein-like isoform X1	FBgn0261555	-	CG42673	-0.554506	7.58823	15.7464	7.24269e-05	0.00102803					gene1885	FBgn0027101
gene6940	GB54816	protein phosphatase 1 regulatory subunit 14C	FBgn0032297	-	CG17124	-0.555844	6.70162	25.1724	5.24269e-07	1.285e-05					gene1886	#N/A
gene8197	GB50995	reticulocalbin-2	FBgn0031673	-	CG31650	-0.555947	8.7859	20.851	4.96426e-06	9.981e-05					gene1887	FBgn0013987
gene2211	GB55403	proton channel OtopLc isoform X6	FBgn0259994	Otopetrin-like a	OtopLa	-0.557687	9.82716	11.7611	0.000604807	0.00602905					gene1888	FBgn0036735
gene2763	GB51504	solute carrier family 23 member 1 isoform X2	FBgn0037807	-	CG6293	-0.557747	7.47679	21.0865	4.39017e-06	8.99796e-05					gene1889	#N/A
gene11674	GB50031	metal transporter CNNM4 isoform X2	FBgn0262124	unextended	uex	-0.558673	5.46212	8.63206	0.00330299	0.0228657					gene1891	#N/A
gene671	GB45815	SCY1-like protein 2 isoform X2	FBgn0085385	black match	bma	-0.563012	5.83168	12.0381	0.000521249	0.00532446					gene1893	#N/A
gene486	#N/A	#N/A	#N/A	#N/A	#N/A	-0.563289	5.27719	9.7912	0.00175349	0.0140866					gene1894	#N/A
gene1618	#N/A	#N/A	#N/A	#N/A	#N/A	-0.566196	3.77947	8.47146	0.00360762	0.0244536					gene1895	FBgn0036038
gene6577	GB54525	ras-related and estrogen-regulated growth inhibitor	FBgn0031906	-	CG5160	-0.566349	8.25305	14.3159	0.000154557	0.00196766					gene1896	FBgn0011573
gene3162	#N/A	#N/A	#N/A	#N/A	#N/A	-0.566966	5.96158	8.62577	0.00331441	0.0229236					gene1897	#N/A
gene10913	GB54151	uncharacterized protein LOC408463 isoform X2	FBgn0039081	Inwardly rectifying potassium channel 2	Irk2	-0.567018	10.2504	13.2186	0.000277178	0.00321068					gene1898	FBgn0037298
gene987	GB47474	D-2-hydroxyglutarate dehydrogenase, mitochondrial	FBgn0023507	D-2-hydroxyglutaric acid dehydrogenase	D2hgdh	-0.570469	4.47337	10.2625	0.00135761	0.0116138					gene1900	#N/A
gene10918	GB54158	intraflagellar transport protein 140 homolog	FBgn0260933	reduced mechanoreceptor potential A	rempA	-0.570989	4.2904	8.32538	0.0039095	0.0260157					gene1901	FBgn0003062
gene1228	GB48924	46 kDa FK506-binding nuclear protein	FBgn0013269	FK506-binding protein 39kD	Fkbp39	-0.57148	5.37965	20.2763	6.70248e-06	0.000130083					gene1902	FBgn0261850
gene6206	0	mucin-5AC	FBgn0261934	dikar	dikar	-0.572011	7.38238	8.27995	0.00400853	0.0265283					gene1903	FBgn0283450
gene9076	GB45029	dipeptidyl aminopeptidase-like protein 6 isoform X2	FBgn0263780	-	CG17684	-0.573089	8.19031	9.79088	0.00175379	0.0140866					gene1904	#N/A
gene5086	GB48578	lethal(2)neighbour of Tid protein	FBgn0011297	lethal (2) neighbor of tid	l(2)not	-0.574495	3.80848	8.77531	0.00305335	0.0215731					gene1905	FBgn0010786
gene5275	GB46332	mediator of RNA polymerase II transcription subunit 13 isoform X2	FBgn0003415	skuld	skd	-0.574754	8.68651	10.9266	0.000947917	0.00868467					gene1906	FBgn0036928
gene3701	GB44223	lysosomal alpha-mannosidase isoform X2	FBgn0027611	Lysosomal alpha-mannosidase II	LManII	-0.575758	5.85034	12.7282	0.000360183	0.00396446					gene1907	FBgn0033890
gene2913	#N/A	#N/A	#N/A	#N/A	#N/A	-0.575908	4.3367	9.74065	0.00180237	0.0143677					gene1908	#N/A
gene11144	#N/A	#N/A	#N/A	#N/A	#N/A	-0.576425	4.04553	8.40005	0.0037521	0.0251995					gene1909	FBgn0025391
gene5715	GB49680	LIM domain kinase 1 isoform X2	FBgn0283712	LIM domain kinase 1	LIMK1	-0.580171	5.70518	8.10249	0.00442046	0.0283842					gene1910	#N/A
gene2877	GB53682	monocarboxylate transporter 10	FBgn0031568	-	CG10019	-0.58129	6.50042	7.34801	0.0067137	0.0390742					gene1911	#N/A
gene6639	GB43920	uncharacterized protein LOC409769	FBgn0034958	-	CG3907	-0.581409	6.97512	21.4785	3.57826e-06	7.49544e-05					gene1912	#N/A
gene9501	#N/A	#N/A	#N/A	#N/A	#N/A	-0.582905	3.7481	8.97586	0.0027357	0.0196648					gene1913	#N/A
gene8293	0	probable serine/threonine-protein kinase DDB_G0278845 isoform X2	FBgn0035086	-	CG12851	-0.586649	7.33612	9.38919	0.00218269	0.0166023					gene1914	FBgn0266377
gene10129	GB54745	uncharacterized protein LOC100577515	FBgn0030640	-	CG6294	-0.587392	5.72833	16.1911	5.72627e-05	0.000833948					gene1915	#N/A
gene2998	GB53815	amphoterin-induced protein 2-like	FBgn0085397	Fish-lips	Fili	-0.588718	8.09316	7.52577	0.00608224	0.0364016					gene1916	#N/A
gene11793	GB49967	NADP-dependent malic enzyme isoform X2	FBgn0029155	Malic enzyme b	Men-b	-0.593191	8.68103	24.0738	9.27155e-07	2.1664e-05					gene1917	#N/A
gene624	GB45859	frequenin-1	FBgn0083228	Frequenin 2	Frq2	-0.593934	7.96979	7.08587	0.00776942	0.0436944					gene1920	#N/A
gene10840	GB54198	liprin-alpha-1 isoform X2	FBgn0046704	Liprin-alpha	Liprin-alpha	-0.595077	7.75604	8.18309	0.00422827	0.0274962					gene1926	#N/A
gene3527	GB55930	xaa-Pro aminopeptidase 1 isoform X2	FBgn0038072	-	CG6225	-0.596906	7.18213	14.3483	0.000151916	0.00194707					gene1935	#N/A
gene11600	#N/A	#N/A	#N/A	#N/A	#N/A	-0.598638	9.23893	23.1375	1.5082e-06	3.43134e-05					gene1938	#N/A
gene1692	GB43421	sprouty-related, EVH1 domain-containing protein 1 isoform X2	FBgn0020767	Sprouty-related protein with EVH-1 domain	Spred	-0.599649	7.03108	10.165	0.00143129	0.0121315					gene1939	#N/A
gene10748	GB43719	alpha-catulin isoform X4	FBgn0029105	alpha-catenin related	alpha-Catr	-0.600864	8.09857	13.3035	0.000264908	0.00308357					gene1940	#N/A
gene6695	GB17447	GTP-binding protein Di-Ras2 isoform X2	FBgn0037754	-	CG8500	-0.601779	8.76395	7.33455	0.00676417	0.0393439					gene1941	#N/A
gene7911	GB43366	major facilitator superfamily domain-containing protein 6-A isoform X2	FBgn0051663	-	CG31663	-0.603588	7.3828	17.3563	3.09877e-05	0.000489523					gene1942	#N/A
gene6707	GB43882	alpha-mannosidase 2 isoform X1	FBgn0026616	alpha-Mannosidase class II b	alpha-Man-IIb	-0.607561	6.87224	12.6939	0.000366847	0.00401303					gene1944	#N/A
gene7680	#N/A	#N/A	#N/A	#N/A	#N/A	-0.608163	9.84907	13.6272	0.000222931	0.00267396					gene1945	#N/A
gene537	#N/A	#N/A	#N/A	#N/A	#N/A	-0.608872	4.21455	7.83196	0.00513303	0.0319471					gene1947	#N/A
gene10682	GB43563	glutamate receptor ionotropic, delta-2 isoform X2	FBgn0036937	Ionotropic receptor 76b	Ir76b	-0.610898	4.08092	11.1515	0.000839655	0.00790606					gene1949	#N/A
gene6275	#N/A	#N/A	#N/A	#N/A	#N/A	-0.611662	3.19031	7.7499	0.00537155	0.0330455					gene1950	#N/A
gene1484	0	uncharacterized protein LOC102655243	FBgn0032612	-	CG13282	-0.611896	6.0199	8.65532	0.00326109	0.0226537					gene1951	#N/A
gene2146	#N/A	#N/A	#N/A	#N/A	#N/A	-0.614824	2.5397	7.04072	0.0079677	0.0444415					gene1952	#N/A
gene2710	GB46909	basic proline-rich protein	FBgn0030034	-	CG10555	-0.616478	6.31795	10.3047	0.00132692	0.0114303					gene1953	#N/A
gene94	#N/A	#N/A	#N/A	#N/A	#N/A	-0.616486	2.05887	7.73777	0.00540775	0.0331606					gene1954	#N/A
gene10634	#N/A	#N/A	#N/A	#N/A	#N/A	-0.618301	7.28823	22.0366	2.67502e-06	5.78168e-05					gene1955	#N/A
gene1335	GB11726	BTB/POZ domain-containing protein KCTD16	FBgn0038839	Kctd12-like	Ktl	-0.620029	9.59336	13.3507	0.000258325	0.00301802					gene1956	#N/A
gene6303	#N/A	#N/A	#N/A	#N/A	#N/A	-0.622643	2.46206	8.18129	0.00423246	0.0274962					gene1957	#N/A
gene10608	#N/A	#N/A	#N/A	#N/A	#N/A	-0.622946	4.77557	10.8075	0.00101088	0.00914701					gene1958	#N/A
gene5246	GB52929	soluble guanylyl cyclase alpha 1 subunit	FBgn0013972	Guanylyl cyclase alpha-subunit at 99B	Gycalpha99B	-0.630513	6.71251	10.7636	0.00103516	0.00934886					gene1959	#N/A
gene12054	#N/A	#N/A	#N/A	#N/A	#N/A	-0.632964	6.1577	11.4713	0.000706799	0.00687989					gene1960	#N/A
gene387	GB40828	uncharacterized protein LOC725746	FBgn0023534	-	CG17778	-0.635122	4.88553	9.76317	0.00178043	0.0142285					gene1961	#N/A
gene8253	GB51084	radial spoke head protein 3 homolog isoform X1	FBgn0052392	-	CG32392	-0.637657	3.64425	7.40888	0.00649025	0.0381319					gene1963	#N/A
gene1398	GB54935	schwannomin-interacting protein 1 homolog isoform X2	FBgn0032221	Schwannomin interacting protein 1	Schip1	-0.637683	9.90919	20.2673	6.73403e-06	0.000130429					gene1965	#N/A
gene11572	#N/A	#N/A	#N/A	#N/A	#N/A	-0.637996	4.56008	7.50519	0.00615215	0.0366815					gene1971	#N/A
gene7375	GB42708	serine/threonine-protein phosphatase PP1-beta catalytic subunit isoform X2	FBgn0000711	flapwing	flw	-0.639654	9.00054	29.2119	6.48779e-08	1.91018e-06					gene1979	#N/A
gene7400	#N/A	#N/A	#N/A	#N/A	#N/A	-0.641672	5.31388	8.65106	0.00326871	0.0226736					gene1980	#N/A
gene11248	GB46165	fibroblast growth factor receptor homolog 1 isoform X2	FBgn0010389	heartless	htl	-0.643346	5.82431	11.3035	0.000773631	0.00738597					gene1981	#N/A
gene7115	GB51647	4-aminobutyrate aminotransferase, mitochondrial isoform X1	FBgn0036927	gamma-aminobutyric acid transaminase	Gabat	-0.647348	8.96535	19.2963	1.11921e-05	0.000203123					gene1982	#N/A
gene1195	GB45525	hemicentin-1 isoform X1	FBgn0266801	-	CG45263	-0.648068	4.9119	12.4831	0.000410651	0.00436345					gene1983	#N/A
gene8102	#N/A	#N/A	#N/A	#N/A	#N/A	-0.649603	3.10835	10.3709	0.00128016	0.011108					gene1984	FBgn0034786
gene9134	GB45173	autism susceptibility gene 2 protein isoform X3	FBgn0260938	tay bridge	tay	-0.649763	7.08803	8.24933	0.0040767	0.0268115					gene1985	#N/A
gene11994	GB54303	uncharacterized protein LOC100577769	FBgn0028406	DNA fragmentation factor-related protein 4	Drep4	-0.652278	9.52849	9.65996	0.00188328	0.0148778					gene1986	FBgn0037141
gene10224	GB48256	uncharacterized protein LOC725426 isoform X2	FBgn0259238	-	CG42336	-0.652909	3.41248	9.23874	0.00236948	0.0175908					gene1987	FBgn0034650
gene10754	#N/A	#N/A	#N/A	#N/A	#N/A	-0.655093	10.2851	16.2385	5.58488e-05	0.000817172					gene1988	FBgn0033551
gene9016	GB45070	small conductance calcium-activated potassium channel protein isoform X1	FBgn0029761	small conductance calcium-activated potassium channel	SK	-0.658051	6.66507	13.7382	0.000210133	0.00255219					gene1989	FBgn0023081
gene1724	GB43459	histone-lysine N-methyltransferase trithorax isoform X1	FBgn0003862	trithorax	trx	-0.66589	9.28727	11.8245	0.000584551	0.00585166					gene1990	FBgn0002552
gene3085	#N/A	#N/A	#N/A	#N/A	#N/A	-0.669337	4.04315	7.25556	0.00706817	0.0404442					gene1991	FBgn0039385
gene12121	GB47549	ionotropic receptor 25a isoform X2	FBgn0052704	Ionotropic receptor 8a	Ir8a	-0.673772	2.15224	9.43765	0.00212576	0.0163163					gene1992	#N/A
gene7134	0	hepatocyte nuclear factor 4-gamma isoform X2	FBgn0004914	Hepatocyte nuclear factor 4	Hnf4	-0.67422	5.17702	17.6214	2.69538e-05	0.000432991					gene1993	FBgn0050105
gene11903	#N/A	#N/A	#N/A	#N/A	#N/A	-0.674626	6.7355	19.2406	1.15235e-05	0.000207161					gene1994	FBgn0023023
gene9631	GB55098	progestin and adipoQ receptor family member 4 isoform X1	FBgn0053203	-	CG33203	-0.677397	5.36039	16.262	5.51587e-05	0.00081327					gene1995	FBgn0029095
gene155	#N/A	#N/A	#N/A	#N/A	#N/A	-0.683308	5.85552	6.95641	0.00835192	0.0462052					gene1996	#N/A
gene9490	GB43216	uncharacterized protein LOC413583 isoform X1	FBgn0261547	Ephexin	Exn	-0.688058	4.88224	12.5066	0.000405518	0.0043234					gene1997	FBgn0036728
gene8593	#N/A	#N/A	#N/A	#N/A	#N/A	-0.689005	3.85885	11.2616	0.000791289	0.00752516					gene1998	FBgn0031759
gene3188	#N/A	#N/A	#N/A	#N/A	#N/A	-0.695905	4.37495	7.26772	0.00702049	0.0402683					gene1999	FBgn0024238
gene8526	#N/A	#N/A	#N/A	#N/A	#N/A	-0.696889	6.64051	16.4434	5.01247e-05	0.00074366					gene2000	#N/A
gene5934	GB43275	nicotinic acetylcholine receptor alpha4 subunit isoform X1	FBgn0266347	nicotinic Acetylcholine Receptor alpha4	nAChRalpha4	-0.698542	4.00162	7.22687	0.00718202	0.0410216					gene2001	#N/A
gene8933	GB47278	sodium-independent sulfate anion transporter isoform X1	FBgn0013953	Epidermal stripes and patches	Esp	-0.699414	6.69915	12.2191	0.000473016	0.0049002					gene2002	#N/A
gene4623	GB44550	neural cell adhesion molecule 2 isoform X3	FBgn0016061	sidestep	side	-0.701517	5.78265	10.4994	0.00119411	0.0105051					gene2003	#N/A
gene3171	GB41227	cuticular protein analogous to peritrophins 3-B precursor	FBgn0027600	obstructor-B	obst-B	-0.705315	4.21898	12.0177	0.000526981	0.00536573					gene2004	FBgn0037126
gene2228	GB55414	uncharacterized protein LOC100578170 isoform X1	FBgn0036935	-	CG14186	-0.706656	5.14374	14.6294	0.00013086	0.00172127					gene2005	#N/A
gene12240	GB45982	DNA polymerase theta isoform X2	FBgn0002905	mutagen-sensitive 308	mus308	-0.708167	5.48792	33.6546	6.58178e-09	2.3097e-07					gene2007	FBgn0027596
gene1035	GB47503	delta-1-pyrroline-5-carboxylate synthase isoform X2	FBgn0037146	-	CG7470	-0.708986	6.80746	7.88115	0.00499527	0.0312691					gene2008	FBgn0260857
gene2059	#N/A	#N/A	#N/A	#N/A	#N/A	-0.711942	5.14075	14.5772	0.000134535	0.00176472					gene2009	FBgn0032408
gene9887	GB49397	leucine-rich repeat-containing protein 15	FBgn0033250	-	CG14762	-0.714345	9.88391	12.7572	0.000354633	0.00391884					gene2010	#N/A
gene603	GB46547	zwei Ig domain protein zig-8 isoform X1	FBgn0030723	defective proboscis extension response 18	dpr18	-0.718689	5.95989	12.6061	0.00038448	0.00415029					gene2013	FBgn0031217
gene2820	#N/A	#N/A	#N/A	#N/A	#N/A	-0.719946	2.97572	7.31759	0.00682829	0.0395957					gene2014	FBgn0025725
gene11165	#N/A	#N/A	#N/A	#N/A	#N/A	-0.720411	8.60765	9.02167	0.00266798	0.0192653					gene2015	FBgn0039904
gene6236	GB48151	F-box/LRR-repeat protein 16	FBgn0052085	-	CG32085	-0.720434	9.09015	33.1065	8.72452e-09	3.02811e-07					gene2016	#N/A
gene6004	GB40973	glutamate receptor 1 isoform X1	FBgn0264000	Glutamate receptor IB	GluRIB	-0.727742	7.44699	8.72256	0.00314297	0.0220263					gene2017	FBgn0013334
gene11756	GB50239	short/branched chain specific acyl-CoA dehydrogenase, mitochondrial	FBgn0036824	-	CG3902	-0.729307	4.72912	7.88023	0.0049978	0.0312691					gene2018	FBgn0003545
gene3573	GB50390	transmembrane and coiled-coil domains protein 2 isoform X3	FBgn0037443	Dementin	Dmtn	-0.731332	8.65865	14.0661	0.0001765	0.00219127					gene2019	FBgn0029756
gene6305	#N/A	#N/A	#N/A	#N/A	#N/A	-0.735389	4.39759	14.7289	0.00012413	0.00165102					gene2020	FBgn0265605
gene2537	GB51916	FMRFamide receptor	FBgn0035385	FMRFamide Receptor	FMRFaR	-0.742033	5.12825	20.3856	6.33049e-06	0.00012413					gene2021	#N/A
gene9500	#N/A	#N/A	#N/A	#N/A	#N/A	-0.743582	2.92342	8.51625	0.00351989	0.0240131					gene2022	FBgn0037714
gene8260	GB30104	PDZ and LIM domain protein 3 isoform X1	FBgn0035917	Z band alternatively spliced PDZ-motif protein 66	Zasp66	-0.751206	7.13899	17.6233	2.69272e-05	0.000432991					gene2023	FBgn0263864
gene6741	#N/A	#N/A	#N/A	#N/A	#N/A	-0.755582	2.77371	9.95141	0.00160726	0.0132109					gene2034	#N/A
gene10506	#N/A	#N/A	#N/A	#N/A	#N/A	-0.757401	9.19741	20.3289	6.52078e-06	0.000127075					gene2035	#N/A
gene1804	#N/A	#N/A	#N/A	#N/A	#N/A	-0.761476	10.3043	10.2054	0.0014003	0.0119113					gene2037	#N/A
gene4503	#N/A	#N/A	#N/A	#N/A	#N/A	-0.763002	4.92958	21.1525	4.2414e-06	8.76864e-05					gene2040	FBgn0020300
gene2084	GB49801	solute carrier family 41 member 3 isoform X1	FBgn0053181	-	CG33181	-0.764696	4.44647	8.01749	0.00463276	0.0293913					gene2041	#N/A
gene4690	#N/A	#N/A	#N/A	#N/A	#N/A	-0.765326	8.27823	18.6335	1.58416e-05	0.000271938					gene2052	FBgn0029512
gene2001	#N/A	#N/A	#N/A	#N/A	#N/A	-0.767664	10.422	15.9159	6.62196e-05	0.000948416					gene2053	FBgn0039589
gene10217	GB48232	uncharacterized protein LOC552578	FBgn0035267	-	CG13921	-0.769636	7.04312	12.1929	0.00047972	0.00494					gene2054	#N/A
gene4955	#N/A	#N/A	#N/A	#N/A	#N/A	-0.771007	8.20607	12.4589	0.000416006	0.0044105					gene2055	FBgn0025360
gene1911	#N/A	#N/A	#N/A	#N/A	#N/A	-0.776981	11.7698	8.1081	0.0044068	0.0283742					gene2058	FBgn0037626
gene6820	#N/A	#N/A	#N/A	#N/A	#N/A	-0.777094	1.55701	7.62014	0.00577199	0.0348297					gene2059	#N/A
gene6049	GB42432	uncharacterized protein LOC727418 isoform X1	FBgn0035031	-	CG13587	-0.777913	3.59596	8.90455	0.00284461	0.0203095					gene2061	FBgn0025638
gene2268	#N/A	#N/A	#N/A	#N/A	#N/A	-0.778006	3.50684	8.10161	0.00442259	0.0283842					gene2062	FBgn0260940
gene5645	#N/A	#N/A	#N/A	#N/A	#N/A	-0.778128	2.22034	9.02767	0.00265923	0.019246					gene2063	#N/A
gene1710	#N/A	#N/A	#N/A	#N/A	#N/A	-0.778515	3.20284	10.8526	0.000986571	0.00895256					gene2064	FBgn0036214
gene86	0	uncharacterized protein LOC113218523	FBgn0069969	-	CG40498	-0.779452	7.39582	13.4295	0.000247694	0.00291531					gene2065	#N/A
gene4495	GB44648	voltage-dependent calcium channel subunit alpha-2/delta-3 isoform X1	FBgn0261041	straightjacket	stj	-0.795673	8.29851	41.1809	1.38771e-10	6.28437e-09					gene2066	#N/A
gene6581	#N/A	#N/A	#N/A	#N/A	#N/A	-0.800381	7.14196	25.4749	4.48173e-07	1.11574e-05					gene2067	FBgn0040351
gene5731	#N/A	#N/A	#N/A	#N/A	#N/A	-0.808947	3.20873	14.8412	0.000116951	0.00156648					gene2068	#N/A
gene9199	GB44968	metabotropic glutamate receptor 1 isoform X1	FBgn0019985	metabotropic Glutamate Receptor	mGluR	-0.814885	7.01302	12.0504	0.000517801	0.00529493					gene2069	FBgn0037913
gene10304	GB40162	chondroitin sulfate synthase 1	FBgn0030662	-	CG9220	-0.821958	6.00137	13.0925	0.000296478	0.00339291					gene2070	FBgn0026778
gene11835	GB49946	protein masquerade isoform X3	FBgn0011653	masquerade	mas	-0.822492	3.03634	10.1112	0.00147369	0.0123805					gene2071	#N/A
gene2187	GB55624	leucine-rich repeat and immunoglobulin-like domain-containing nogo receptor-interacting protein 3	FBgn0032479	-	CG16974	-0.8226	6.08616	18.4367	1.75645e-05	0.000296168					gene2072	#N/A
gene9295	#N/A	#N/A	#N/A	#N/A	#N/A	-0.828507	0.951601	7.21977	0.0072105	0.0411349					gene2073	#N/A
gene7755	#N/A	#N/A	#N/A	#N/A	#N/A	-0.829391	4.12713	11.7058	0.000623069	0.0061981					gene2075	#N/A
gene7522	#N/A	#N/A	#N/A	#N/A	#N/A	-0.834252	3.01297	7.18685	0.00734397	0.0416962					gene2076	FBgn0265598
gene10578	GB53055	nicotinic acetylcholine receptor beta1 subunit precursor	FBgn0000038	nicotinic Acetylcholine Receptor beta1	nAChRbeta1	-0.844991	4.72621	7.32604	0.00679625	0.0394533					gene2078	#N/A
gene7452	GB42835	glycogen phosphorylase	FBgn0004507	Glycogen phosphorylase	GlyP	-0.846062	7.52605	29.3765	5.95968e-08	1.76563e-06					gene2079	FBgn0033264
gene4622	GB44564	NPC intracellular cholesterol transporter 2 homolog a	FBgn0038198	Niemann-Pick type C-2b	Npc2b	-0.848088	6.485	13.8132	0.000201915	0.00247131					gene2080	FBgn0023509
gene1891	#N/A	#N/A	#N/A	#N/A	#N/A	-0.857393	7.25719	34.429	4.42087e-09	1.61702e-07					gene2083	#N/A
gene1913	#N/A	#N/A	#N/A	#N/A	#N/A	-0.861207	10.4706	9.04396	0.00263564	0.0191044					gene2084	FBgn0053181
gene4105	GB51391	hemicentin-2 isoform X1	FBgn0038156	sidestep IV	side-IV	-0.870285	7.78973	15.9675	6.44393e-05	0.000925707					gene2086	FBgn0263219
gene3708	#N/A	#N/A	#N/A	#N/A	#N/A	-0.87446	4.59971	7.6246	0.00575776	0.034788					gene2087	#N/A
gene5779	#N/A	#N/A	#N/A	#N/A	#N/A	-0.875334	3.97992	9.53792	0.0020127	0.015702					gene2088	FBgn0036756
gene5199	#N/A	#N/A	#N/A	#N/A	#N/A	-0.876943	3.00842	14.0867	0.000174578	0.00217593					gene2089	FBgn0038471
gene180	GB48022	protein henna isoform X2	FBgn0001208	Henna	Hn	-0.88044	7.16188	12.7564	0.000354797	0.00391884					gene2090	#N/A
gene3664	GB42983	glycoprotein 3-alpha-L-fucosyltransferase A isoform X1	FBgn0036485	alpha1,3-fucosyltransferase A	FucTA	-0.884314	6.19803	7.51408	0.00612187	0.0365697					gene2091	#N/A
gene5468	0	thyrotropin-releasing hormone receptor	FBgn0053696	CNMamide Receptor	CNMaR	-0.886064	4.77378	12.5795	0.000389999	0.00419558					gene2092	FBgn0030063
gene6482	GB40382	gustatory receptor for sugar taste 43a	FBgn0041243	Gustatory receptor 43a	Gr43a	-0.889574	2.51166	11.1376	0.000845932	0.00793374					gene2094	FBgn0029681
gene10963	#N/A	#N/A	#N/A	#N/A	#N/A	-0.900749	1.68071	8.38537	0.00378253	0.0253502					gene2095	#N/A
gene7234	#N/A	#N/A	#N/A	#N/A	#N/A	-0.908131	4.81779	28.7755	8.12711e-08	2.33501e-06					gene2096	FBgn0000008
gene4504	GB44640	solute carrier family 52, riboflavin transporter, member 3-A isoform X1	FBgn0039882	Riboflavin transporter	Rift	-0.909379	5.4892	21.8733	2.91251e-06	6.22427e-05					gene2097	#N/A
gene6150	GB44344	uncharacterized protein LOC100576497 isoform X1	FBgn0053120	-	CG33120	-0.911573	2.29685	9.4055	0.00216335	0.0165382					gene2098	#N/A
gene66	#N/A	#N/A	#N/A	#N/A	#N/A	-0.916735	3.77063	6.78436	0.00919601	0.0496898					gene2099	FBgn0003231
gene4975	#N/A	#N/A	#N/A	#N/A	#N/A	-0.919844	2.91534	7.90188	0.00493835	0.0309583					gene2100	FBgn0011296
gene9244	#N/A	#N/A	#N/A	#N/A	#N/A	-0.925272	6.73639	33.2414	8.13992e-09	2.84598e-07					gene2101	#N/A
gene10624	GB17625	uncharacterized protein LOC412927	FBgn0035171	-	CG12502	-0.931689	6.15209	14.5053	0.000139763	0.00181578					gene2102	FBgn0034727
gene4245	#N/A	#N/A	#N/A	#N/A	#N/A	-0.932859	1.68325	7.08303	0.00778171	0.0437376					gene2103	FBgn0036973
gene251	#N/A	#N/A	#N/A	#N/A	#N/A	-0.950721	6.44287	27.6428	1.45911e-07	4.05735e-06					gene2104	FBgn0040336
gene10219	#N/A	#N/A	#N/A	#N/A	#N/A	-0.953802	2.80286	12.3581	0.000439083	0.00462423					gene2105	FBgn0028369
gene11169	#N/A	#N/A	#N/A	#N/A	#N/A	-0.957705	5.08341	12.3005	0.000452845	0.00473768					gene2106	FBgn0259727
gene10294	#N/A	#N/A	#N/A	#N/A	#N/A	-0.96212	1.27764	7.33336	0.00676865	0.0393459					gene2107	FBgn0039259
gene5649	GB55701	putative aldehyde dehydrogenase family 7 member A1 homolog	FBgn0036857	-	CG9629	-0.964196	3.12439	7.62809	0.00574662	0.0347649					gene2108	#N/A
gene5440	GB17100	COUP transcription factor 2	FBgn0003651	seven up	svp	-0.968886	5.97024	21.4926	3.552e-06	7.45684e-05					gene2109	FBgn0260745
gene11722	0	uncharacterized protein LOC102656354	FBgn0040532	-	CG8369	-0.975424	11.8059	27.5999	1.49186e-07	4.13632e-06					gene2110	FBgn0035204
gene3405	#N/A	#N/A	#N/A	#N/A	#N/A	-0.977979	8.12604	30.9785	2.60898e-08	8.33132e-07					gene2111	FBgn0035203
gene2670	0	uncharacterized protein LOC102656822 isoform X2	FBgn0032414	-	CG17211	-0.982851	5.3116	14.5145	0.000139085	0.00181191					gene2112	FBgn0264693
gene10534	#N/A	#N/A	#N/A	#N/A	#N/A	-0.983953	2.70641	14.4521	0.000143766	0.00186269					gene2113	#N/A
gene3737	GB44198	LOW QUALITY PROTEIN: nidogen-2	FBgn0026403	Nidogen/entactin	Ndg	-0.988099	8.97668	19.1702	1.19566e-05	0.000214138					gene2114	#N/A
gene11823	GB49952	dynein heavy chain 3, axonemal isoform X2	FBgn0035581	dynein, axonemal, heavy chain 3	Dnah3	-0.991552	5.07612	9.52479	0.00202714	0.0157617					gene2116	FBgn0052137
gene2931	#N/A	#N/A	#N/A	#N/A	#N/A	-0.995873	1.98713	7.41132	0.00648149	0.0381319					gene2118	FBgn0038452
gene1058	GB49727	prostaglandin E2 receptor EP4 subtype isoform X3	FBgn0036742	-	CG7497	-1.00765	3.05123	17.4587	2.9362e-05	0.000465388					gene2119	#N/A
gene1389	#N/A	#N/A	#N/A	#N/A	#N/A	-1.02852	1.33845	9.24868	0.00235665	0.0175229					gene2122	FBgn0037659
gene2101	#N/A	#N/A	#N/A	#N/A	#N/A	-1.02887	13.0593	15.9346	6.55704e-05	0.000940534					gene2123	FBgn0051374
gene11801	GB50257	uncharacterized protein LOC408508 isoform X1	FBgn0002577	miniature	m	-1.03557	5.97464	30.123	4.0549e-08	1.22419e-06					gene2124	#N/A
gene1981	#N/A	#N/A	#N/A	#N/A	#N/A	-1.03836	1.40625	10.0376	0.00153378	0.0126948					gene2125	FBgn0026411
gene5076	#N/A	#N/A	#N/A	#N/A	#N/A	-1.05332	5.9094	63.4371	1.65568e-15	1.47154e-13					gene2126	FBgn0030883
gene9342	GB44888	protein eiger isoform X2	FBgn0033483	eiger	egr	-1.05418	3.51193	15.5845	7.88967e-05	0.00110992					gene2127	FBgn0038763
gene2083	#N/A	#N/A	#N/A	#N/A	#N/A	-1.06093	2.35166	18.9884	1.31518e-05	0.000233347					gene2128	FBgn0037092
gene9864	GB49328	uncharacterized protein LOC552110	FBgn0033464	-	CG1441	-1.06223	4.36602	17.5056	2.86458e-05	0.000456318					gene2129	FBgn0026371
gene9347	#N/A	#N/A	#N/A	#N/A	#N/A	-1.06996	7.58401	73.5413	9.8554e-18	1.06505e-15					gene2130	FBgn0036450
gene5159	#N/A	#N/A	#N/A	#N/A	#N/A	-1.07818	0.926421	8.31639	0.0039289	0.0261103					gene2131	FBgn0036769
gene6552	GB40339	iodotyrosine deiodinase 1 isoform X2	FBgn0036125	Iodotyrosine deiodinase	Iyd	-1.08286	2.34942	11.5644	0.000672251	0.00659763					gene2132	FBgn0029835
gene12284	GB45955	beta-galactosidase	FBgn0260746	Ectoderm-expressed 3	Ect3	-1.08453	5.51026	30.6286	3.12449e-08	9.80656e-07					gene2133	FBgn0034869
gene10146	GB54778	CAD protein isoform X2	FBgn0003189	rudimentary	r	-1.09784	5.884	19.8599	8.33281e-06	0.000157545					gene2134	#N/A
gene1479	GB53962	protein 60A	FBgn0024234	glass bottom boat	gbb	-1.09988	2.97041	8.60434	0.00335363	0.0231444					gene2135	FBgn0259221
gene1507	#N/A	#N/A	#N/A	#N/A	#N/A	-1.10062	1.61045	7.7338	0.00541964	0.0332014					gene2136	#N/A
gene10753	#N/A	#N/A	#N/A	#N/A	#N/A	-1.1116	9.72765	44.0077	3.27083e-11	1.57099e-09					gene2137	FBgn0036365
gene519	#N/A	#N/A	#N/A	#N/A	#N/A	-1.11227	1.64779	12.5847	0.000388925	0.00418876					gene2138	#N/A
gene4218	#N/A	#N/A	#N/A	#N/A	#N/A	-1.1138	1.07529	12.1529	0.000490103	0.00503879					gene2141	#N/A
gene8071	GB48382	solute carrier family 22 member 21	FBgn0037144	-	CG7458	-1.116	4.71736	25.4646	4.50566e-07	1.11877e-05					gene2142	FBgn0035205
gene8410	#N/A	#N/A	#N/A	#N/A	#N/A	-1.11663	3.34505	16.6223	4.56121e-05	0.000686347					gene2143	#N/A
gene76	#N/A	#N/A	#N/A	#N/A	#N/A	-1.12813	5.01251	19.8718	8.28147e-06	0.000156886					gene2144	FBgn0011286
gene10822	0	transcription factor 15-like	FBgn0053557	-	CG33557	-1.13166	0.553971	7.28422	0.00695628	0.0400998					gene2146	#N/A
gene11142	0	growth/differentiation factor 8	FBgn0026199	myoglianin	myo	-1.13395	1.98578	16.6455	4.50567e-05	0.000680142					gene2147	FBgn0004369
gene5387	#N/A	#N/A	#N/A	#N/A	#N/A	-1.15222	4.0868	17.8589	2.37898e-05	0.000389987					gene2148	#N/A
gene11449	GB50577	uncharacterized protein LOC726155	FBgn0037427	Osiris 17	Osi17	-1.15241	1.98034	10.5942	0.0011344	0.0101013					gene2149	#N/A
gene1665	0	aquaporin-11	FBgn0033807	aquaporin	AQP	-1.17949	3.87049	30.7204	2.98017e-08	9.38456e-07					gene2150	FBgn0250823
gene6979	#N/A	#N/A	#N/A	#N/A	#N/A	-1.18327	5.88595	51.2312	8.2102e-13	4.87994e-11					gene2151	#N/A
gene6776	GB41860	serine/threonine-protein kinase STE20 isoform X1	FBgn0259680	Protein kinase C delta	Pkcdelta	-1.18569	4.1782	11.3439	0.00075697	0.00724953					gene2152	FBgn0261286
gene10533	#N/A	#N/A	#N/A	#N/A	#N/A	-1.21238	1.14399	8.14132	0.00432677	0.0279915					gene2153	#N/A
gene8043	GB48419	carbohydrate sulfotransferase 11	FBgn0032618	-	CG31743	-1.21584	6.7063	34.9976	3.30108e-09	1.23111e-07					gene2154	FBgn0034722
gene6696	GB43847	doublesex- and mab-3-related transcription factor A2	FBgn0038851	doublesex-Mab related 93B	dmrt93B	-1.24048	2.55737	15.614	7.76778e-05	0.00109602					gene2155	FBgn0011726
gene9878	#N/A	#N/A	#N/A	#N/A	#N/A	-1.27583	5.82797	19.2644	1.13808e-05	0.000205214					gene2157	FBgn0033177
gene11985	GB54313	uncharacterized protein LOC413386	FBgn0030884	-	CG6847	-1.27913	5.62109	40.7892	1.6957e-10	7.47299e-09					gene2158	FBgn0016691
gene10303	#N/A	#N/A	#N/A	#N/A	#N/A	-1.28282	1.73199	10.5691	0.00114994	0.0101824					gene2159	FBgn0085380
gene4679	#N/A	#N/A	#N/A	#N/A	#N/A	-1.28914	0.543439	8.41086	0.00372986	0.0251211					gene2160	FBgn0025878
gene3429	GB49543	alanine--glyoxylate aminotransferase 2-like	FBgn0036381	-	CG8745	-1.28946	9.39929	22.3647	2.25482e-06	4.95226e-05					gene2161	FBgn0034177
gene7252	#N/A	#N/A	#N/A	#N/A	#N/A	-1.31747	5.41327	48.2397	3.77183e-12	2.04972e-10					gene2162	FBgn0264962
gene2669	#N/A	#N/A	#N/A	#N/A	#N/A	-1.33126	3.24851	11.2282	0.000805618	0.00763851					gene2163	FBgn0031882
gene10347	GB40139	peptidyl-prolyl cis-trans isomerase A2	FBgn0002936	neither inactivation nor afterpotential A	ninaA	-1.33306	5.98666	23.6294	1.16792e-06	2.70242e-05					gene2164	FBgn0034500
gene2760	GB51506	adenosine receptor A2b	FBgn0039747	Adenosine receptor	AdoR	-1.35016	5.38851	54.323	1.70095e-13	1.15543e-11					gene2165	FBgn0266449
gene7661	GB53310	glutaminase liver isoform, mitochondrial isoform X2	FBgn0261625	Glutaminase	GLS	-1.36201	7.7455	50.7271	1.06145e-12	6.11968e-11					gene2166	FBgn0002622
gene6398	GB40438	uncharacterized protein LOC724393	FBgn0039771	Osiris 23	Osi23	-1.36203	3.32505	26.1745	3.11918e-07	8.08266e-06					gene2167	#N/A
gene6295	GB51409	homeobox protein Nkx-6.1	FBgn0040318	HGTX	HGTX	-1.3895	4.37463	14.2113	0.000163383	0.00205254					gene2168	FBgn0003965
gene8387	#N/A	#N/A	#N/A	#N/A	#N/A	-1.38987	6.58155	47.5359	5.40055e-12	2.85329e-10					gene2169	FBgn0083956
gene10191	#N/A	#N/A	#N/A	#N/A	#N/A	-1.39313	3.118	8.51769	0.00351712	0.0240113					gene2170	FBgn0004512
gene5158	GB41417	leucine-rich repeats and immunoglobulin-like domains protein 1	FBgn0268063	larval translucida	ltl	-1.39385	5.49932	56.6045	5.32889e-14	3.9592e-12					gene2173	FBgn0039420
gene2393	GB55511	inhibin beta C chain	FBgn0031461	dawdle	daw	-1.39802	5.29388	39.7892	2.8291e-10	1.19577e-08					gene2174	FBgn0032202
gene6495	#N/A	#N/A	#N/A	#N/A	#N/A	-1.39975	0.554841	10.9307	0.000945835	0.00867395					gene2175	FBgn0005596
gene4869	#N/A	#N/A	#N/A	#N/A	#N/A	-1.40166	1.22784	9.3997	0.00217021	0.0165639					gene2176	#N/A
gene11811	#N/A	#N/A	#N/A	#N/A	#N/A	-1.40948	1.12857	8.97634	0.00273498	0.0196648					gene2177	#N/A
gene10370	#N/A	#N/A	#N/A	#N/A	#N/A	-1.43174	7.62173	36.1604	1.81727e-09	7.0253e-08					gene2179	FBgn0037100
gene9077	GB45028	venom dipeptidyl peptidase 4 precursor	FBgn0031741	-	CG11034	-1.43724	5.26578	26.9008	2.14175e-07	5.76998e-06					gene2180	FBgn0051957
gene8393	GB50890	solute carrier organic anion transporter family member 5A1 isoform X2	FBgn0032433	Organic anion transporting polypeptide 33Ea	Oatp33Ea	-1.44095	8.45797	79.4267	5.00454e-19	6.18094e-17					gene2182	FBgn0031575
gene8529	0	uncharacterized protein LOC100577693	FBgn0034047	-	CG12970	-1.45315	2.59935	29.0909	6.90609e-08	2.02706e-06					gene2183	FBgn0036020
gene9582	#N/A	#N/A	#N/A	#N/A	#N/A	-1.47315	0.871007	10.2803	0.00134455	0.0115403					gene2185	FBgn0052177
gene4668	GB47849	pyrroline-5-carboxylate reductase 2 isoform X2	FBgn0038516	Pyrroline-5-carboxylate reductase-like 2	P5cr-2	-1.49011	7.57088	31.9344	1.59469e-08	5.32124e-07					gene2186	FBgn0043456
gene8983	#N/A	#N/A	#N/A	#N/A	#N/A	-1.53323	1.8896	11.9361	0.000550556	0.00556999					gene2187	FBgn0032479
gene493	#N/A	#N/A	#N/A	#N/A	#N/A	-1.53467	1.01474	18.6184	1.59673e-05	0.000273602					gene2189	FBgn0041111
gene10348	GB40085	carboxypeptidase B	FBgn0029807	-	CG3108	-1.5387	1.13171	10.2597	0.0013597	0.0116179					gene2190	#N/A
gene6436	0	sodium-coupled monocarboxylate transporter 1-like	FBgn0035293	-	CG5687	-1.55149	5.28964	12.1192	0.000499051	0.00511503					gene2191	#N/A
gene181	GB48029	mitochondrial basic amino acids transporter	FBgn0032219	-	CG4995	-1.56384	3.38722	26.6046	2.4965e-07	6.59491e-06					gene2192	FBgn0033763
gene1592	#N/A	#N/A	#N/A	#N/A	#N/A	-1.56697	0.00211363	11.3662	0.000747941	0.00717028					gene2193	FBgn0034184
gene10586	GB48474	probable chitinase 10	FBgn0035398	Chitinase 7	Cht7	-1.56845	5.64207	31.3667	2.13609e-08	6.95693e-07					gene2194	FBgn0026721
gene6192	GB11943	probable cytochrome P450 305a1	FBgn0036910	Cyp305a1	Cyp305a1	-1.58983	5.15095	55.8656	7.75968e-14	5.67651e-12					gene2195	FBgn0032593
gene77	#N/A	#N/A	#N/A	#N/A	#N/A	-1.59923	1.36749	11.3904	0.00073823	0.00711304					gene2196	FBgn0260817
gene6269	GB47885	probable cytochrome P450 304a1	FBgn0038095	Cyp304a1	Cyp304a1	-1.61577	1.31	13.7843	0.000205042	0.00250224					gene2197	FBgn0029839
gene1443	#N/A	#N/A	#N/A	#N/A	#N/A	-1.61956	6.82887	27.3866	1.66585e-07	4.57869e-06					gene2198	FBgn0029838
gene8012	GB48435	phosphotriesterase-related protein isoform X1	FBgn0037683	-	CG18473	-1.68264	3.62051	60.9831	5.75674e-15	4.93212e-13					gene2199	FBgn0029837
gene2579	GB49067	zinc finger protein GLI1	FBgn0033782	sugarbabe	sug	-1.68414	6.59664	65.2797	6.49864e-16	5.94251e-14					gene2202	FBgn0034860
gene2167	#N/A	#N/A	#N/A	#N/A	#N/A	-1.70203	3.51333	46.0642	1.14439e-11	5.75827e-10					gene2203	#N/A
gene7222	#N/A	#N/A	#N/A	#N/A	#N/A	-1.73532	10.8274	28.3015	1.03813e-07	2.94706e-06					gene2204	#N/A
gene6196	#N/A	#N/A	#N/A	#N/A	#N/A	-1.76265	-0.362152	8.56718	0.00342277	0.0234514					gene2206	#N/A
gene11173	#N/A	#N/A	#N/A	#N/A	#N/A	-1.78695	2.26341	35.5196	2.52499e-09	9.64362e-08					gene2208	FBgn0033451
gene3282	0	acyl-CoA Delta(11) desaturase-like	FBgn0039756	-	CG9743	-1.79836	5.1302	51.5214	7.08207e-13	4.28984e-11					gene2209	FBgn0266186
gene10193	#N/A	#N/A	#N/A	#N/A	#N/A	-1.8319	2.96862	22.5303	2.06852e-06	4.58991e-05					gene2210	FBgn0259150
gene9259	#N/A	#N/A	#N/A	#N/A	#N/A	-1.85835	-0.170628	14.8523	0.000116266	0.00156171					gene2211	FBgn0259994
gene9718	GB52543	sodium-coupled monocarboxylate transporter 1 isoform X2	FBgn0031998	Sodium/solute co-transporter-like 5A11	SLC5A11	-1.89414	6.26084	33.9059	5.78419e-09	2.06796e-07					gene2215	FBgn0030964
gene10773	#N/A	#N/A	#N/A	#N/A	#N/A	-1.96151	1.90675	17.5857	2.74648e-05	0.000439714					gene2216	#N/A
gene7816	GB56027	urokinase-type plasminogen activator	FBgn0036287	-	CG10663	-2.04005	2.44769	47.7037	4.95755e-12	2.66363e-10					gene2219	FBgn0010316
gene6612	#N/A	#N/A	#N/A	#N/A	#N/A	-2.12913	0.639634	16.0271	6.24433e-05	0.000899751					gene2220	#N/A
gene10113	GB54756	facilitated trehalose transporter Tret1-2 homolog isoform X1	FBgn0034909	-	CG4797	-2.15789	5.95024	28.8767	7.71339e-08	2.24325e-06					gene2221	#N/A
gene2170	GB55378	multidrug resistance protein homolog 49 isoform X1	FBgn0004512	Multi drug resistance 49	Mdr49	-2.2255	7.48871	58.5151	2.01738e-14	1.59878e-12					gene2222	#N/A
gene10026	GB52025	neprilysin-2 isoform X2	FBgn0027570	Neprilysin 2	Nep2	-2.28002	7.07028	30.5411	3.2687e-08	1.01919e-06					gene2224	#N/A
gene4981	#N/A	#N/A	#N/A	#N/A	#N/A	-2.29543	7.54702	40.4428	2.02461e-10	8.71225e-09					gene2225	FBgn0035142
gene9800	GB40703	cadherin-23	FBgn0036715	Cadherin 74A	Cad74A	-2.35283	6.51565	38.4366	5.65614e-10	2.29871e-08					gene2226	FBgn0030435
gene9804	#N/A	#N/A	#N/A	#N/A	#N/A	-2.40429	2.00959	25.4772	4.47649e-07	1.11574e-05					gene2227	FBgn0033762
gene5163	#N/A	#N/A	#N/A	#N/A	#N/A	-2.40839	2.5527	38.8063	4.68008e-10	1.92674e-08					gene2228	FBgn0036935
gene9348	#N/A	#N/A	#N/A	#N/A	#N/A	-2.41055	1.35794	19.4864	1.01316e-05	0.00018709					gene2229	#N/A
gene5445	#N/A	#N/A	#N/A	#N/A	#N/A	-2.46306	1.39977	30.9775	2.6104e-08	8.33132e-07					gene2230	#N/A
gene6926	GB54806	facilitated trehalose transporter Tret1	FBgn0051100	-	CG31100	-2.53122	4.61575	68.5565	1.23292e-16	1.2062e-14					gene2231	FBgn0283471
gene6307	#N/A	#N/A	#N/A	#N/A	#N/A	-2.53191	2.42046	31.1126	2.43481e-08	7.84917e-07					gene2235	FBgn0030449
gene7886	#N/A	#N/A	#N/A	#N/A	#N/A	-2.53919	-0.300553	11.8596	0.000573658	0.00577695					gene2237	FBgn0034742
gene2476	#N/A	#N/A	#N/A	#N/A	#N/A	-2.73933	5.35922	90.4816	1.86702e-21	2.65005e-19					gene2238	FBgn0261020
gene9694	GB53625	uncharacterized protein LOC411622	FBgn0051997	-	CG31997	-2.80464	0.147529	17.2288	3.31383e-05	0.000520041					gene2240	FBgn0086378
gene7316	GB42738	protein cueball	FBgn0011204	cueball	cue	-3.0246	3.24701	110.655	7.04201e-26	1.36672e-23					gene2241	FBgn0037661
gene6306	#N/A	#N/A	#N/A	#N/A	#N/A	-3.05087	0.459379	22.551	2.04642e-06	4.55772e-05					gene2242	#N/A
gene7116	GB51764	uncharacterized protein LOC100577363	FBgn0261803	-	CG42749	-3.18967	1.70893	48.4684	3.35659e-12	1.84515e-10					gene2243	FBgn0004795
gene4680	#N/A	#N/A	#N/A	#N/A	#N/A	-3.22104	7.68576	75.7848	3.16323e-18	3.66858e-16					gene2244	#N/A
gene4188	#N/A	#N/A	#N/A	#N/A	#N/A	-3.3065	-0.545022	30.3388	3.62805e-08	1.11659e-06					gene2245	#N/A
gene3571	#N/A	#N/A	#N/A	#N/A	#N/A	-3.40629	3.40015	101.93	5.75051e-24	9.42886e-22					gene2246	FBgn0283499
gene9802	#N/A	#N/A	#N/A	#N/A	#N/A	-3.6789	3.89262	18.936	1.35178e-05	0.000238949					gene2247	FBgn0087007
gene9600	#N/A	#N/A	#N/A	#N/A	#N/A	-3.93697	3.22486	9.18932	0.00243432	0.0179431					gene2248	FBgn0031651
gene9550	#N/A	#N/A	#N/A	#N/A	#N/A	-3.94523	-0.527307	22.0925	2.59829e-06	5.6415e-05					gene2249	FBgn0035088
gene8044	GB48364	inactive hydroxysteroid dehydrogenase-like protein 1 isoform X2	FBgn0032614	-	CG13284	-4.09253	2.60206	107.638	3.22696e-25	5.90162e-23					gene2250	#N/A
gene9730	#N/A	#N/A	#N/A	#N/A	#N/A	-4.10479	0.672571	9.12375	0.00252312	0.018401					gene2251	FBgn0036746
gene3388	#N/A	#N/A	#N/A	#N/A	#N/A	-6.5407	0.322799	8.53404	0.00348566	0.0238343					gene2252	FBgn0011279
gene7576	#N/A	#N/A	#N/A	#N/A	#N/A	-6.68078	5.12262	178.27	1.15666e-40	3.23525e-38					gene2253	#N/A
gene10302	GB15106	lysozyme	FBgn0034539	-	CG11159	-6.87762	5.80243	238.008	1.06942e-53	4.42182e-51					gene2254	#N/A
gene546	#N/A	#N/A	#N/A	#N/A	#N/A	-6.98241	1.67922	13.9346	0.000189284	0.00232871					gene2255	FBgn0050069
gene6045	#N/A	#N/A	#N/A	#N/A	#N/A	-7.76289	0.3866	113.179	1.9716e-26	3.98935e-24					gene2256	#N/A
gene11350	GB49476	lysyl oxidase homolog 3 isoform X2	FBgn0034660	Lysyl oxidase-like 2	Loxl2	-8.25637	4.019	108.884	1.72102e-25	3.2092e-23					gene2257	FBgn0025814
gene3428	#N/A	#N/A	#N/A	#N/A	#N/A	-10.0068	2.53042	36.2108	1.77082e-09	6.87368e-08					gene2258	FBgn0036516
															gene2262	#N/A
															gene2263	FBgn0032643
															gene2264	FBgn0016794
															gene2266	FBgn0261617
															gene2267	#N/A
															gene2268	#N/A
															gene2269	FBgn0030703
															gene2270	FBgn0034452
															gene2271	FBgn0040752
															gene2274	FBgn0086655
															gene2275	FBgn0040238
															gene2276	FBgn0032120
															gene2277	FBgn0004868
															gene2278	FBgn0027780
															gene2279	FBgn0025637
															gene2281	#N/A
															gene2282	FBgn0030217
															gene2283	FBgn0030218
															gene2284	FBgn0025639
															gene2285	FBgn0010220
															gene2286	FBgn0021979
															gene2287	FBgn0040294
															gene2288	FBgn0267975
															gene2289	FBgn0038742
															gene2290	FBgn0050053
															gene2291	FBgn0262483
															gene2292	#N/A
															gene2293	FBgn0004003
															gene2294	#N/A
															gene2295	FBgn0003134
															gene2296	FBgn0021767
															gene2298	FBgn0023506
															gene2301	#N/A
															gene2302	#N/A
															gene2303	FBgn0041188
															gene2304	FBgn0037561
															gene2305	FBgn0034223
															gene2306	#N/A
															gene2307	FBgn0030655
															gene2308	FBgn0037880
															gene2309	FBgn0052425
															gene2310	FBgn0034463
															gene2311	FBgn0033929
															gene2312	FBgn0036958
															gene2313	FBgn0042134
															gene2314	FBgn0036354
															gene2315	FBgn0052446
															gene2316	#N/A
															gene2317	FBgn0028717
															gene2318	FBgn0024732
															gene2319	FBgn0033679
															gene2320	FBgn0085284
															gene2321	FBgn0030625
															gene2322	FBgn0263241
															gene2323	#N/A
															gene2324	FBgn0033243
															gene2325	FBgn0038921
															gene2326	FBgn0030992
															gene2327	#N/A
															gene2328	#N/A
															gene2329	#N/A
															gene2330	#N/A
															gene2331	#N/A
															gene2332	FBgn0003205
															gene2333	FBgn0003969
															gene2334	FBgn0040890
															gene2335	#N/A
															gene2336	#N/A
															gene2338	#N/A
															gene2340	FBgn0261274
															gene2341	FBgn0039632
															gene2342	FBgn0086370
															gene2343	FBgn0033463
															gene2344	#N/A
															gene2345	FBgn0030970
															gene2346	FBgn0037608
															gene2347	FBgn0010328
															gene2348	FBgn0029152
															gene2349	FBgn0036476
															gene2350	#N/A
															gene2351	#N/A
															gene2352	FBgn0037607
															gene2353	FBgn0003410
															gene2354	#N/A
															gene2355	#N/A
															gene2356	FBgn0001991
															gene2358	FBgn0037051
															gene2359	FBgn0027335
															gene2360	FBgn0010620
															gene2361	FBgn0005666
															gene2362	#N/A
															gene2363	FBgn0031664
															gene2364	FBgn0032704
															gene2365	FBgn0028688
															gene2366	FBgn0026869
															gene2368	#N/A
															gene2369	FBgn0034073
															gene2370	#N/A
															gene2372	#N/A
															gene2373	FBgn0003748
															gene2374	#N/A
															gene2375	FBgn0034083
															gene2376	FBgn0052850
															gene2377	FBgn0032136
															gene2378	FBgn0038855
															gene2379	#N/A
															gene2380	FBgn0037894
															gene2381	FBgn0024728
															gene2382	FBgn0035140
															gene2383	FBgn0030035
															gene2384	FBgn0032197
															gene2385	FBgn0028473
															gene2386	FBgn0039914
															gene2387	FBgn0036262
															gene2388	FBgn0003638
															gene2389	FBgn0031988
															gene2390	FBgn0053653
															gene2391	FBgn0039635
															gene2392	FBgn0036911
															gene2393	FBgn0031461
															gene2394	FBgn0032228
															gene2395	FBgn0263112
															gene2396	FBgn0016123
															gene2397	FBgn0036479
															gene2398	#N/A
															gene2399	FBgn0039544
															gene2400	#N/A
															gene2401	#N/A
															gene2402	FBgn0017561
															gene2403	FBgn0027087
															gene2404	#N/A
															gene2405	FBgn0085386
															gene2406	#N/A
															gene2407	#N/A
															gene2411	FBgn0034277
															gene2412	FBgn0082831
															gene2413	FBgn0052708
															gene2414	FBgn0035023
															gene2415	FBgn0265003
															gene2418	FBgn0036710
															gene2419	FBgn0039877
															gene2420	FBgn0035251
															gene2421	FBgn0025712
															gene2422	#N/A
															gene2423	FBgn0259212
															gene2424	FBgn0036663
															gene2425	#N/A
															gene2426	FBgn0036165
															gene2427	FBgn0040087
															gene2428	FBgn0017566
															gene2429	FBgn0028737
															gene2430	FBgn0034162
															gene2431	FBgn0035336
															gene2432	FBgn0064225
															gene2433	FBgn0033235
															gene2434	#N/A
															gene2435	FBgn0027507
															gene2436	FBgn0261710
															gene2437	FBgn0033527
															gene2438	FBgn0031107
															gene2439	FBgn0031093
															gene2440	FBgn0020513
															gene2441	FBgn0004901
															gene2442	FBgn0260390
															gene2443	FBgn0033379
															gene2445	#N/A
															gene2446	#N/A
															gene2447	#N/A
															gene2448	FBgn0032986
															gene2449	FBgn0033010
															gene2450	FBgn0038805
															gene2451	#N/A
															gene2452	FBgn0263979
															gene2453	FBgn0264087
															gene2454	FBgn0037481
															gene2458	#N/A
															gene2465	FBgn0002931
															gene2466	FBgn0031645
															gene2467	#N/A
															gene2469	#N/A
															gene2470	FBgn0011829
															gene2475	FBgn0032420
															gene2476	#N/A
															gene2477	FBgn0050419
															gene2496	FBgn0005322
															gene2497	FBgn0026379
															gene2499	FBgn0032016
															gene2501	FBgn0000182
															gene2502	FBgn0035876
															gene2503	FBgn0000229
															gene2504	#N/A
															gene2506	#N/A
															gene2507	FBgn0027538
															gene2508	#N/A
															gene2509	FBgn0029718
															gene2510	FBgn0264598
															gene2512	FBgn0031044
															gene2513	FBgn0019925
															gene2514	FBgn0011566
															gene2515	#N/A
															gene2516	FBgn0034940
															gene2517	FBgn0051155
															gene2518	FBgn0051216
															gene2519	#N/A
															gene2520	#N/A
															gene2521	FBgn0264294
															gene2522	FBgn0025615
															gene2523	FBgn0040068
															gene2524	FBgn0000477
															gene2525	#N/A
															gene2526	#N/A
															gene2527	#N/A
															gene2528	#N/A
															gene2529	#N/A
															gene2531	FBgn0033935
															gene2532	#N/A
															gene2533	FBgn0029882
															gene2534	FBgn0030421
															gene2535	FBgn0033921
															gene2536	#N/A
															gene2537	FBgn0035385
															gene2538	#N/A
															gene2539	#N/A
															gene2540	#N/A
															gene2541	#N/A
															gene2542	FBgn0034299
															gene2543	FBgn0052654
															gene2544	FBgn0260855
															gene2545	FBgn0030406
															gene2546	FBgn0032169
															gene2548	FBgn0030408
															gene2550	#N/A
[truncated: 7,511 more rows]

## Sheet: Table S3
hb.gene.ID	hb.GB.ID	hb.gene.name	dmel.flybase.gene	dmel.flybase.name	dmel.flybase.symbol	logFC	logCPM	LR	PValue	FDR				universe	hb.gene.id	dmel.flybase.gene
gene12117	#N/A	#N/A	#N/A	#N/A	#N/A	51.8197	9.12224	63.8165	1.36568e-15	1.60109e-12					gene0	FBgn0053276
gene3623	#N/A	#N/A	#N/A	#N/A	#N/A	38.0757	5.22396	98.1399	3.89838e-23	3.65629e-19					gene1	#N/A
gene5083	#N/A	#N/A	#N/A	#N/A	#N/A	19.8435	3.02353	29.2349	6.41124e-08	1.20262e-05					gene2	FBgn0031545
gene4912	GB51188	lysophospholipid acyltransferase 2	FBgn0033476	oysgedart	oys	17.7036	7.3648	62.7784	2.31321e-15	2.41062e-12					gene3	FBgn0036660
gene11416	#N/A	#N/A	#N/A	#N/A	#N/A	15.7777	1.42423	52.5836	4.12318e-13	2.57809e-10					gene4	FBgn0015321
gene10621	GB43784	uncharacterized protein LOC100577430	FBgn0035770	pastrel	pst	15.6928	3.23518	77.1475	1.58656e-18	3.72009e-15					gene5	FBgn0036030
gene5176	#N/A	#N/A	#N/A	#N/A	#N/A	15.1464	1.71499	39.0925	4.04186e-10	1.6482e-07					gene6	FBgn0036028
gene6797	GB41806	calcyphosin-like protein	FBgn0038088	-	CG10126	13.4198	2.97941	64.9734	7.59155e-16	1.01716e-12					gene7	FBgn0035811
gene4474	0	uncharacterized protein LOC100578156	FBgn0034647	poor Imd response upon knock-in	pirk	13.4141	6.07312	92.356	7.24052e-22	3.39544e-18					gene8	#N/A
gene8264	GB50955	protein argonaute-2	FBgn0087035	Argonaute 2	AGO2	13.0972	8.26412	84.6072	3.63932e-20	1.13777e-16					gene9	#N/A
gene9477	#N/A	#N/A	#N/A	#N/A	#N/A	12.4213	6.54323	39.3103	3.61523e-10	1.54124e-07					gene10	#N/A
gene10041	#N/A	#N/A	#N/A	#N/A	#N/A	11.2694	4.4566	37.1506	1.0935e-09	4.10239e-07					gene11	FBgn0001078
gene4128	GB40907	putative ferric-chelate reductase 1 homolog isoform X2	FBgn0034067	-	CG8399	11.1608	2.90471	43.2437	4.833e-11	2.15851e-08					gene12	#N/A
gene8713	GB55144	dynein heavy chain 6, axonemal isoform X1	FBgn0283476	Dynein heavy chain at 16F	Dhc16F	10.6714	4.914	22.9313	1.67895e-06	0.00021571					gene13	FBgn0027945
gene3390	#N/A	#N/A	#N/A	#N/A	#N/A	10.3663	5.39355	11.3135	0.00076947	0.03071					gene14	FBgn0015925
gene8712	GB55233	nurim homolog isoform X1	FBgn0038536	-	CG7655	9.64828	1.05174	17.991	2.2195e-05	0.00201051					gene15	FBgn0004401
gene3783	#N/A	#N/A	#N/A	#N/A	#N/A	9.59572	3.14455	30.7689	2.90662e-08	6.05804e-06					gene16	FBgn0036745
gene3492	GB49614	glutathione S-transferase 1-1	FBgn0250732	GST-containing FLYWCH zinc-finger protein	gfzf	9.53417	2.84451	22.6318	1.96208e-06	0.000242137					gene17	#N/A
gene1230	GB48923	endoribonuclease Dicer	FBgn0034246	Dicer-2	Dcr-2	9.32727	3.42511	29.4413	5.76368e-08	1.10322e-05					gene18	#N/A
gene11732	GB50005	uncharacterized protein LOC552461	FBgn0063923	Kaz1-ORFB	Kaz1-ORFB	9.22522	2.35118	25.079	5.50298e-07	7.94037e-05					gene26	#N/A
gene9024	#N/A	#N/A	#N/A	#N/A	#N/A	8.87619	3.02399	12.8046	0.000345776	0.0176556					gene27	FBgn0030600
gene10965	#N/A	#N/A	#N/A	#N/A	#N/A	8.84252	1.5765	11.4358	0.000720414	0.0296349					gene28	FBgn0030603
gene8128	GB54268	nicotinate phosphoribosyltransferase isoform X2	FBgn0031589	Nicotinate phosphoribosyltransferase	Naprt	8.52282	5.0256	70.1478	5.50227e-17	1.03212e-13					gene30	#N/A
gene5562	GB45434	ATP synthase subunit g, mitochondrial	FBgn0010612	ATP synthase, subunit G	ATPsynG	8.26525	3.9552	10.1392	0.00145148	0.0466215					gene31	FBgn0034931
gene4681	0	waprin-Thr1	FBgn0050197	-	CG30197	8.22204	4.20897	31.884	1.63659e-08	3.83739e-06					gene32	#N/A
gene6278	#N/A	#N/A	#N/A	#N/A	#N/A	7.5129	1.50957	19.3685	1.07772e-05	0.00111076					gene33	#N/A
gene8406	#N/A	#N/A	#N/A	#N/A	#N/A	7.46872	7.60769	44.2908	2.83038e-11	1.39716e-08					gene35	FBgn0013469
gene4776	#N/A	#N/A	#N/A	#N/A	#N/A	7.44362	5.02181	50.3193	1.30661e-12	7.6592e-10					gene36	#N/A
gene6994	#N/A	#N/A	#N/A	#N/A	#N/A	7.34633	2.56375	57.3609	3.6274e-14	2.4301e-11					gene37	FBgn0261243
gene6782	#N/A	#N/A	#N/A	#N/A	#N/A	7.07751	0.865516	17.9826	2.22938e-05	0.00201051					gene38	FBgn0000575
gene9815	GB40595	protein FAM177A1	FBgn0029937	-	CG8300	6.82062	1.60855	10.0025	0.00156325	0.0497008					gene41	FBgn0267398
gene4876	GB45777	N-acetylglucosamine-6-sulfatase	FBgn0033836	-	CG18278	6.79834	2.80523	22.7687	1.82717e-06	0.000228493					gene42	FBgn0035101
gene9682	#N/A	#N/A	#N/A	#N/A	#N/A	6.74815	1.23007	12.3999	0.000429364	0.0202362					gene44	FBgn0263251
gene9872	#N/A	#N/A	#N/A	#N/A	#N/A	6.66458	2.85379	15.7542	7.21283e-05	0.00524412					gene45	FBgn0036063
gene6910	GB52829	chitinase-like protein Idgf4 isoform X2	FBgn0026415	Imaginal disc growth factor 4	Idgf4	6.63436	10.8377	59.2439	1.39294e-14	1.30644e-11					gene46	#N/A
gene4963	GB54480	RISC-loading complex subunit TARBP2	FBgn0032515	loquacious	loqs	6.59805	2.47926	22.797	1.80049e-06	0.000228199					gene47	#N/A
gene9873	#N/A	#N/A	#N/A	#N/A	#N/A	6.43888	2.51075	12.8131	0.000344203	0.0176556					gene48	FBgn0035707
gene4940	#N/A	#N/A	#N/A	#N/A	#N/A	6.07256	2.50599	10.1411	0.00145	0.0466215					gene49	#N/A
gene9744	GB40654	nuclear factor NF-kappa-B p100 subunit isoform X5	FBgn0014018	Relish	Rel	6.02851	4.74985	28.9409	7.46199e-08	1.34588e-05					gene52	#N/A
gene10087	#N/A	#N/A	#N/A	#N/A	#N/A	5.94658	0.76839	12.6372	0.000378139	0.0184717					gene53	FBgn0033906
gene4389	#N/A	#N/A	#N/A	#N/A	#N/A	5.92295	3.16611	12.6725	0.000371078	0.0184145					gene54	#N/A
gene2034	#N/A	#N/A	#N/A	#N/A	#N/A	5.91838	3.20023	19.577	9.66272e-06	0.00101828					gene55	#N/A
gene10410	#N/A	#N/A	#N/A	#N/A	#N/A	5.89869	9.8627	37.3664	9.78942e-10	3.82562e-07					gene56	#N/A
gene9101	GB45014	nuclear pore complex protein Nup93	FBgn0038274	Nucleoporin 93kD-2	Nup93-2	5.57117	3.44548	35.0126	3.27575e-09	1.09844e-06					gene57	#N/A
gene7533	#N/A	#N/A	#N/A	#N/A	#N/A	5.30127	5.573	13.4308	0.000247531	0.0137372					gene58	#N/A
gene10581	#N/A	#N/A	#N/A	#N/A	#N/A	5.29995	5.91103	32.5545	1.15895e-08	3.10567e-06					gene59	#N/A
gene1557	#N/A	#N/A	#N/A	#N/A	#N/A	5.04463	2.96747	26.2199	3.04667e-07	4.60883e-05					gene60	FBgn0000351
gene8610	GB43964	geranylgeranyl pyrophosphate synthase isoform X2	FBgn0019662	quemao	qm	5.01218	2.55057	10.4792	0.00120726	0.0413244					gene65	#N/A
gene7566	GB42889	neprilysin-1 isoform X2	FBgn0039478	Neprilysin 5	Nep5	4.9775	4.34326	14.6651	0.000128405	0.00812252					gene66	#N/A
gene8891	GB43526	monocarboxylate transporter 10 isoform X2	FBgn0001296	karmoisin	kar	4.96638	5.99372	31.5602	1.93349e-08	4.31767e-06					gene68	#N/A
gene5875	GB49220	60S ribosomal protein L29	FBgn0016726	Ribosomal protein L29	RpL29	4.79429	4.52722	12.2592	0.000462975	0.0215787					gene69	FBgn0023091
gene1411	GB54941	G-protein coupled receptor Mth	FBgn0051720	methuselah-like 15	mthl15	4.70659	4.21107	16.3511	5.26251e-05	0.00395192					gene71	#N/A
gene4473	GB44661	uncharacterized protein LOC408839 isoform X8	FBgn0259173	cornetto	corn	4.66492	7.5443	47.361	5.90454e-12	3.25757e-09					gene72	#N/A
gene12113	#N/A	#N/A	#N/A	#N/A	#N/A	4.63609	1.47563	11.1401	0.000844811	0.0326069					gene73	#N/A
gene3560	GB43808	viral IAP-associated factor homolog	FBgn0036237	viral IAP-associated factor	viaf	4.56372	2.93359	13.245	0.000273311	0.0150787					gene74	FBgn0036254
gene10436	#N/A	#N/A	#N/A	#N/A	#N/A	4.53274	4.5489	25.127	5.36748e-07	7.86587e-05					gene75	#N/A
gene8795	GB48820	antichymotrypsin-2 isoform X8	FBgn0265137	Serpin 42Da	Spn42Da	4.52919	5.2018	32.0418	1.50889e-08	3.6287e-06					gene76	#N/A
gene10435	GB47805	peptidoglycan-recognition protein S2 precursor	FBgn0043575	Peptidoglycan recognition protein SC2	PGRP-SC2	4.51778	6.48007	23.4742	1.26599e-06	0.000169625					gene77	#N/A
gene388	GB40745	synaptosomal-associated protein 29	FBgn0034913	Synaptosomal-associated protein 29kDa	Snap29	4.47731	1.78382	10.7139	0.00106336	0.0377776					gene78	#N/A
gene10765	GB43731	ferritin subunit	FBgn0015222	Ferritin 1 heavy chain homologue	Fer1HCH	4.44898	6.78627	10.1743	0.00142413	0.0466215					gene79	FBgn0027657
gene1522	GB42298	protein farnesyltransferase/geranylgeranyltransferase type-1 subunit alpha isoform X1	FBgn0031633	Farnesyl transferase alpha	Fnta	4.42966	3.54763	13.4665	0.000242857	0.0135581					gene81	FBgn0261479
gene8306	0	zinc transporter 2 isoform X2	FBgn0051860	Zinc transporter 33D	ZnT33D	4.42473	1.3541	13.5791	0.000228718	0.0130009					gene84	FBgn0038816
gene12175	GB47579	sialin isoform X3	FBgn0016684	Na[+]-dependent inorganic phosphate cotransporter	NaPi-T	4.41997	4.60044	14.8037	0.000119304	0.00782485					gene85	FBgn0034310
gene10579	#N/A	#N/A	#N/A	#N/A	#N/A	4.2555	7.62864	31.0963	2.45543e-08	5.25373e-06					gene86	FBgn0069969
gene10391	GB40106	EGF domain-specific O-linked N-acetylglucosamine transferase isoform X1	FBgn0264672	EGF-domain O-GlcNAc transferase	Eogt	4.24698	3.78364	23.2499	1.42256e-06	0.000187918					gene88	#N/A
gene10924	#N/A	#N/A	#N/A	#N/A	#N/A	4.19495	6.11849	32.1168	1.45179e-08	3.6025e-06					gene89	#N/A
gene8247	#N/A	#N/A	#N/A	#N/A	#N/A	4.16229	3.68288	11.0388	0.00089225	0.0334737					gene90	#N/A
gene10040	GB52030	HIV Tat-specific factor 1 homolog	FBgn0037081	barricade	barc	4.12927	5.98947	17.8973	2.33147e-05	0.00204363					gene91	#N/A
gene7094	GB51751	beta-glucuronidase	FBgn0034417	-	CG15117	4.12118	4.69019	14.1373	0.00016994	0.0100878					gene93	FBgn0260936
gene2766	GB51497	DNA-directed RNA polymerase II subunit RPB11	FBgn0032634	Rpb11	Rpb11	4.08618	3.49049	12.6184	0.000381969	0.0185621					gene95	FBgn0035704
gene994	GB47478	glutathione peroxidase-like 1 isoform X1	FBgn0035438	PHGPx	PHGPx	3.98162	5.54557	12.8073	0.000345262	0.0176556					gene96	#N/A
gene4090	GB48876	probable methyltransferase-like protein 15 homolog isoform X1	FBgn0037822	-	CG14683	3.96795	3.3642	10.6213	0.00111791	0.0390806					gene97	#N/A
gene5623	GB45378	cartilage oligomeric matrix protein isoform X2	FBgn0031850	Thrombospondin	Tsp	3.90734	4.98781	34.2277	4.90249e-09	1.43689e-06					gene98	FBgn0032907
gene10551	GB49042	vacuolar protein sorting-associated protein 18 homolog isoform X2	FBgn0000482	deep orange	dor	3.90677	3.05439	10.4143	0.00125045	0.0426472					gene100	FBgn0033983
gene8506	GB47354	neurotrimin isoform X2	FBgn0051646	Dpr-interacting protein theta	DIP-theta	3.90548	4.3867	11.0411	0.000891129	0.0334737					gene101	FBgn0022787
gene10105	GB48201	39S ribosomal protein L53, mitochondrial	FBgn0050481	mitochondrial ribosomal protein L53	mRpL53	3.82471	3.02514	12.326	0.000446701	0.020948					gene102	FBgn0035032
gene815	GB46429	uncharacterized protein LOC409109	FBgn0000527	ebony	e	3.7805	8.2556	12.1192	0.00049906	0.0227218					gene103	FBgn0035179
gene6887	#N/A	#N/A	#N/A	#N/A	#N/A	3.68363	3.00117	14.1969	0.000164644	0.00983567					gene105	FBgn0036862
gene4011	GB54570	golgin subfamily A member 2	FBgn0034697	Golgi matrix protein 130 kD	GM130	3.6722	3.67281	10.7358	0.00105082	0.0377348					gene106	#N/A
gene6897	GB52819	uncharacterized protein LOC551572 isoform X5	FBgn0085345	-	CG34316	3.63212	4.34566	16.477	4.92433e-05	0.00384878					gene108	#N/A
gene10826	GB54097	protein Malvolio isoform X1	FBgn0011672	Malvolio	Mvl	3.62181	4.958	16.3495	5.26698e-05	0.00395192					gene109	FBgn0003089
gene9214	#N/A	#N/A	#N/A	#N/A	#N/A	3.60145	1.24722	10.8528	0.000986485	0.0361311					gene118	#N/A
gene11050	#N/A	#N/A	#N/A	#N/A	#N/A	3.58347	3.62143	18.9014	1.37649e-05	0.00133094					gene119	FBgn0015766
gene2721	0	thioredoxin domain-containing protein 17-like	FBgn0000318	clot	cl	3.56965	4.03726	24.3184	8.16568e-07	0.000112626					gene123	#N/A
gene830	0	uncharacterized protein KIAA1143 homolog	FBgn0250911	-	CG42245	3.54948	1.57974	11.6619	0.000637924	0.0277621					gene124	FBgn0261854
gene9817	GB40708	tetraspanin 6 isoform X1	FBgn0029507	Tetraspanin 42Ed	Tsp42Ed	3.54203	7.5201	28.4461	9.63427e-08	1.67333e-05					gene126	#N/A
gene1393	#N/A	#N/A	#N/A	#N/A	#N/A	3.52579	3.69711	12.9191	0.000325243	0.0171674					gene127	FBgn0029976
gene5289	#N/A	#N/A	#N/A	#N/A	#N/A	3.51817	2.73843	10.3222	0.00131438	0.0437148					gene128	FBgn0058178
gene2720	GB46902	SEC14-like protein 2 isoform X1	FBgn0035146	-	CG13893	3.49277	4.36969	22.0081	2.71505e-06	0.000326467					gene129	FBgn0040871
gene12115	GB51305	tropomyosin	FBgn0038977	-	CG5376	3.47608	6.0119	18.7739	1.47168e-05	0.00139424					gene130	FBgn0003210
gene4724	GB41301	annexin B9	FBgn0000083	Annexin B9	AnxB9	3.4703	4.09703	17.9251	2.29772e-05	0.00204322					gene131	FBgn0039857
gene6217	GB48122	MAU2 chromatid cohesion factor homolog	FBgn0038300	Mau2 sister chromatid cohesion factor	Mau2	3.41061	4.36855	17.1301	3.49048e-05	0.00284672					gene132	#N/A
gene7110	GB51649	structural maintenance of chromosomes protein 4 isoform X2	FBgn0015391	gluon	glu	3.29241	4.24866	12.2098	0.000475384	0.0219637					gene133	FBgn0061359
gene11508	#N/A	#N/A	#N/A	#N/A	#N/A	3.25543	4.03552	16.3163	5.36006e-05	0.00397152					gene134	FBgn0052544
gene4556	GB44512	nucleolar protein 58	FBgn0026196	nop5	nop5	3.24639	3.62441	14.253	0.000159803	0.00968794					gene135	FBgn0039419
gene10679	GB43565	OTU domain-containing protein 5-B	FBgn0036180	Deubiquitinating enzyme A	Duba	3.14782	5.73629	28.1253	1.13708e-07	1.90441e-05					gene136	FBgn0029898
gene1733	GB43453	band 4.1-like protein 4A isoform X3	FBgn0085376	-	CG34347	3.145	5.45956	12.9365	0.000322239	0.0171674					gene137	FBgn0023524
gene14	GB42190	protein arginine N-methyltransferase 5	FBgn0015925	capsuleen	csul	3.08	3.71315	10.3474	0.00129659	0.0432765					gene138	FBgn0003423
gene11345	GB49468	RRP12-like protein	FBgn0030504	-	CG2691	3.07947	4.21764	14.5149	0.000139058	0.00859269					gene139	FBgn0030039
gene3996	0	proteasome subunit alpha type-4-like	FBgn0261394	Proteasome alpha3 subunit	Prosalpha3	3.07108	4.23011	10.0706	0.00150657	0.0482256					gene140	FBgn0030038
gene2524	GB46537	deoxyribonuclease-2-alpha	FBgn0000477	Deoxyribonuclease II	DNaseII	3.04605	3.84449	11.5709	0.00066993	0.0281761					gene141	FBgn0037329
gene3281	#N/A	#N/A	#N/A	#N/A	#N/A	3.02197	9.32955	29.8526	4.6617e-08	9.10877e-06					gene142	FBgn0052495
gene1467	GB53937	uncharacterized protein LOC413132	FBgn0261279	liquid facets-Related	lqfR	2.96268	4.43595	12.5904	0.000387735	0.0186491					gene143	FBgn0030230
gene4269	GB42058	helicase SKI2W	FBgn0039117	twister	tst	2.92495	3.25819	11.0176	0.0009025	0.0336373					gene145	FBgn0031660
gene7404	GB42809	translationally-controlled tumor protein homolog	FBgn0037874	Translationally controlled tumor protein	Tctp	2.90684	6.86958	11.8227	0.000585131	0.0258637					gene146	FBgn0030087
gene692	GB44803	pyrimidodiazepine synthase	FBgn0035904	Glutathione S transferase O3	GstO3	2.69586	4.34325	10.3977	0.00126174	0.0427557					gene147	FBgn0034243
gene897	GB50627	uncharacterized protein LOC411983 isoform X1	FBgn0039620	waterproof	wat	2.69328	3.28148	13.0847	0.000297712	0.0163289					gene148	FBgn0001404
gene4382	GB50302	RNA-binding protein 34	FBgn0032620	-	CG12288	2.67241	4.74586	11.1203	0.000853901	0.0328227					gene149	FBgn0003274
gene4830	GB45638	ADP-ribosylation factor-binding protein GGA1 isoform X1	FBgn0030141	Golgi-localized, gamma-adaptin ear containing, ARF binding protein	Gga	2.65733	4.29451	10.8955	0.000963984	0.0355714					gene151	FBgn0000319
gene9717	GB52541	manganese-transporting ATPase 13A1	FBgn0027582	-	CG6230	2.62463	4.59326	10.0578	0.00151702	0.0483949					gene153	FBgn0083962
gene1500	GB53916	eukaryotic translation initiation factor 3 subunit E isoform X1	FBgn0025582	eukaryotic translation initiation factor 3 subunit e	eIF3e	2.59548	3.34454	11.396	0.000736028	0.0297551					gene154	#N/A
gene10397	#N/A	#N/A	#N/A	#N/A	#N/A	2.57261	6.77037	15.3503	8.93066e-05	0.00609607					gene155	#N/A
gene5853	GB49240	aldehyde dehydrogenase, mitochondrial	FBgn0012036	Aldehyde dehydrogenase	Aldh	2.56996	6.30473	14.5122	0.000139257	0.00859269					gene156	#N/A
gene10000	GB52007	DCN1-like protein 5	FBgn0036967	Squamous cell carcinoma-related oncogene 4	SCCRO4	2.56694	4.12079	12.9158	0.000325812	0.0171674					gene157	#N/A
gene3682	GB46562	40S ribosomal protein S24	FBgn0261596	Ribosomal protein S24	RpS24	2.56254	6.86911	10.5716	0.00114836	0.0398906					gene158	#N/A
gene8741	GB52512	60S ribosomal protein L28	FBgn0035422	Ribosomal protein L28	RpL28	2.5602	4.75569	9.98764	0.00157595	0.0499352					gene159	FBgn0086707
gene1229	GB48955	microfibrillar-associated protein 1 isoform X2	FBgn0035294	Microfibril-associated protein 1	Mfap1	2.5477	5.33811	11.1436	0.000843228	0.0326069					gene160	FBgn0034264
gene11544	GB50133	exportin-7 isoform X2	FBgn0053180	Ranbp16	Ranbp16	2.53513	4.35372	11.0641	0.000880144	0.0334205					gene161	#N/A
gene11293	GB54664	protein draper isoform X1	FBgn0027594	draper	drpr	2.50336	6.47281	18.0781	2.12024e-05	0.00194958					gene162	FBgn0033988
gene4248	GB12212	transcription factor kayak isoform X1	FBgn0001297	kayak	kay	2.50179	6.82665	29.0287	7.13149e-08	1.31149e-05					gene163	#N/A
gene962	GB47462	protein disulfide-isomerase A3	FBgn0033663	Endoplasmic reticulum p60	ERp60	2.48998	5.74899	12.6878	0.000368046	0.0183612					gene164	FBgn0036031
gene1584	GB54622	carnitine O-palmitoyltransferase 1, liver isoform isoform X2	FBgn0261862	withered	whd	2.48563	5.18245	11.7272	0.000615929	0.0269944					gene165	FBgn0039955
gene7228	#N/A	#N/A	#N/A	#N/A	#N/A	2.39417	5.9092	16.8277	4.09316e-05	0.00325337					gene166	#N/A
gene4569	GB44518	tubulin-folding cofactor B	FBgn0034451	tubulin-binding cofactor B	TBCB	2.30696	3.36608	10.976	0.000923009	0.034217					gene167	FBgn0260008
gene4249	GB42043	ribosome-releasing factor 2, mitochondrial	FBgn0051159	mitochondrial ribosome recycling factor 2	mRRF2	2.28554	6.84251	24.9417	5.90901e-07	8.39705e-05					gene168	FBgn0040022
gene11347	GB49475	Y+L amino acid transporter 2 isoform X2	FBgn0039844	-	CG1607	2.28551	7.78622	12.814	0.000344043	0.0176556					gene169	FBgn0040020
gene10789	GB51841	multiple inositol polyphosphate phosphatase 1	FBgn0026061	Multiple inositol polyphosphate phosphatase 1	Mipp1	2.24777	6.00573	12.855	0.000336576	0.0176354					gene170	FBgn0024182
gene3694	GB44000	structural maintenance of chromosomes protein 1A	FBgn0040283	Structural maintenance of chromosomes 1	SMC1	2.19084	5.18652	10.3921	0.00126557	0.0427557					gene171	FBgn0261592
gene2399	GB55508	RNA exonuclease 1 homolog isoform X2	FBgn0039544	-	CG12877	1.97438	6.21993	12.5386	0.000398623	0.0189781					gene172	FBgn0284254
gene2942	GB53729	vigilin	FBgn0027835	Dodeca-satellite-binding protein 1	Dp1	1.97376	6.75874	12.155	0.000489572	0.0223985					gene173	FBgn0038659
gene7670	GB53424	multiple coagulation factor deficiency protein 2 homolog	FBgn0038829	-	CG17271	1.95554	4.42529	11.388	0.000739199	0.0297551					gene174	FBgn0039932
gene4015	GB52531	eukaryotic translation initiation factor 5A	FBgn0285952	eukaryotic translation elongation factor 5	eEF5	1.92002	6.58965	12.0341	0.000522347	0.0236671					gene176	FBgn0039937
gene4345	GB48669	neutral and basic amino acid transport protein rBAT isoform X1	FBgn0037533	CD98 heavy chain	CD98hc	1.83168	6.55871	13.5545	0.000231739	0.0130933					gene177	FBgn0038275
gene2155	0	cofilin/actin-depolymerizing factor homolog	FBgn0011726	twinstar	tsr	1.57858	6.38833	11.3929	0.000737269	0.0297551					gene178	FBgn0265487
gene8896	GB49010	uncharacterized protein LOC409695 isoform X2	FBgn0034788	-	CG13532	-1.46106	7.36868	11.1723	0.00083029	0.0323124					gene179	#N/A
gene1731	GB43448	calpain-B isoform X4	FBgn0012051	Calpain-A	CalpA	-1.50319	8.05565	10.1517	0.00144164	0.0466215					gene180	FBgn0001208
gene4887	#N/A	#N/A	#N/A	#N/A	#N/A	-1.5945	7.12445	10.3504	0.00129448	0.0432765					gene181	FBgn0032219
gene1503	GB53976	regulating synaptic membrane exocytosis protein 1 isoform X1	FBgn0264606	Fife	Fife	-1.59681	9.74183	10.3661	0.00128351	0.0431471					gene184	FBgn0011232
gene2763	GB51504	solute carrier family 23 member 1 isoform X2	FBgn0037807	-	CG6293	-1.61081	6.6133	10.7582	0.00103816	0.0374498					gene185	FBgn0032119
gene1505	#N/A	#N/A	#N/A	#N/A	#N/A	-1.6541	9.66897	11.5308	0.000684509	0.0286608					gene186	FBgn0002973
gene11793	GB49967	NADP-dependent malic enzyme isoform X2	FBgn0029155	Malic enzyme b	Men-b	-1.65821	7.84262	13.0154	0.000308939	0.0167488					gene189	#N/A
gene9167	GB44983	dihydrolipoyllysine-residue acetyltransferase component of pyruvate dehydrogenase complex, mitochondrial	FBgn0283658	midline uncoordinated	muc	-1.68504	5.85458	10.4909	0.00119962	0.0412135					gene190	#N/A
gene12054	#N/A	#N/A	#N/A	#N/A	#N/A	-1.70991	6.97956	11.9305	0.000552227	0.0246635					gene192	FBgn0032478
gene7911	GB43366	major facilitator superfamily domain-containing protein 6-A isoform X2	FBgn0051663	-	CG31663	-1.73112	7.89437	11.0542	0.000884858	0.033464					gene193	#N/A
gene5244	GB52953	guanylate cyclase, soluble, beta 1	FBgn0013973	Guanylyl cyclase beta-subunit at 100B	Gycbeta100B	-1.74526	7.14068	12.6075	0.000384197	0.0185741					gene195	FBgn0031635
gene7913	#N/A	#N/A	#N/A	#N/A	#N/A	-1.78493	7.98165	12.6421	0.000377162	0.0184717					gene196	FBgn0051111
gene4257	GB42054	sodium/potassium-transporting ATPase subunit alpha isoform X3	FBgn0002921	Na pump alpha subunit	Atpalpha	-1.83593	13.3129	11.5002	0.0006959	0.0290082					gene197	#N/A
gene9028	#N/A	#N/A	#N/A	#N/A	#N/A	-1.8474	7.36098	10.2537	0.0013641	0.0452082					gene198	FBgn0000114
gene12149	#N/A	#N/A	#N/A	#N/A	#N/A	-1.84942	6.76466	14.77	0.000121451	0.00791031					gene199	#N/A
gene1738	#N/A	#N/A	#N/A	#N/A	#N/A	-1.87221	8.70419	11.4031	0.000733206	0.0297551					gene203	FBgn0004598
gene6707	GB43882	alpha-mannosidase 2 isoform X1	FBgn0026616	alpha-Mannosidase class II b	alpha-Man-IIb	-1.89204	7.04643	15.6791	7.5047e-05	0.00539892					gene204	#N/A
gene10835	#N/A	#N/A	#N/A	#N/A	#N/A	-1.9013	6.95774	11.6469	0.000643081	0.0277947					gene205	#N/A
gene103	GB47678	protein FAM69C isoform X1	FBgn0035179	-	CG12038	-1.90679	5.55533	12.252	0.00046475	0.0215787					gene207	#N/A
gene2113	#N/A	#N/A	#N/A	#N/A	#N/A	-1.92062	10.8129	14.68	0.000127389	0.00812252					gene208	#N/A
gene2391	GB55496	pyruvate dehydrogenase E1 component subunit beta, mitochondrial	FBgn0039635	Pyruvate dehydrogenase E1 beta subunit	Pdhb	-1.9376	5.92558	10.723	0.00105814	0.0377348					gene210	FBgn0005533
gene6889	#N/A	#N/A	#N/A	#N/A	#N/A	-1.95859	6.29309	13.8769	0.00019518	0.0115132					gene211	#N/A
gene4786	#N/A	#N/A	#N/A	#N/A	#N/A	-1.95872	11.8685	11.4087	0.000730996	0.0297551					gene212	FBgn0037342
gene38	0	extra macrochaetae	FBgn0000575	extra macrochaetae	emc	-1.9621	7.78198	10.142	0.00144931	0.0466215					gene213	#N/A
gene9347	#N/A	#N/A	#N/A	#N/A	#N/A	-1.99249	6.50733	15.3795	8.79368e-05	0.0060644					gene214	FBgn0034066
gene5074	GB48571	LOW QUALITY PROTEIN: protein expanded-like	FBgn0004583	expanded	ex	-2.00991	6.66912	13.8636	0.000196567	0.0115225					gene215	#N/A
gene6764	GB41824	mitochondrial carrier protein Rim2	FBgn0031359	Replication in mitochondria 2	Rim2	-2.01415	6.241	13.7697	0.000206644	0.0119637					gene216	FBgn0030318
gene10644	GB43602	trichohyalin isoform X1	FBgn0052082	Insulin receptor substrate 53 kDa	IRSp53	-2.02006	4.65918	10.1478	0.00144472	0.0466215					gene217	#N/A
gene11119	GB41646	zinc transporter ZIP11 isoform X1	FBgn0033665	Zinc/iron regulated transporter-related protein 48C	Zip48C	-2.05356	6.84278	16.3579	5.24374e-05	0.00395192					gene218	FBgn0265523
gene10523	GB41545	MD-2-related lipid-recognition protein	FBgn0039801	Niemann-Pick type C-2h	Npc2h	-2.06568	6.9277	14.9842	0.000108414	0.00721146					gene219	#N/A
gene11631	#N/A	#N/A	#N/A	#N/A	#N/A	-2.07272	4.83236	10.2465	0.00136944	0.0452254					gene220	FBgn0030417
gene9098	GB45017	RNA pseudouridylate synthase domain-containing protein 2 isoform X1	FBgn0051719	RluA pseudouridine synthase 1	RluA-1	-2.08098	7.42854	12.5759	0.00039075	0.0186982					gene221	#N/A
gene6543	GB40343	uncharacterized protein LOC413620	FBgn0040397	-	CG3655	-2.08161	7.50941	16.1396	5.88417e-05	0.00431153					gene222	FBgn0037330
gene3950	GB53013	protein borderless isoform X3	FBgn0028482	borderless	bdl	-2.17579	9.71697	12.933	0.000322841	0.0171674					gene223	FBgn0037299
gene5078	#N/A	#N/A	#N/A	#N/A	#N/A	-2.18629	7.20504	20.509	5.93527e-06	0.000678865					gene225	FBgn0033692
gene6890	#N/A	#N/A	#N/A	#N/A	#N/A	-2.18772	6.22782	15.4029	8.68569e-05	0.0060343					gene227	FBgn0030930
gene1246	GB51630	B-cell receptor CD22 isoform X3	FBgn0000633	-	CG17716	-2.20419	7.51062	11.6577	0.000639366	0.0277621					gene228	FBgn0283724
gene2022	GB52454	mitochondrial pyruvate carrier 3	FBgn0037714	-	CG9396	-2.24559	3.72032	11.571	0.000669901	0.0281761					gene229	FBgn0259986
gene11980	#N/A	#N/A	#N/A	#N/A	#N/A	-2.26927	4.71891	11.5709	0.00066991	0.0281761					gene230	FBgn0037672
gene3089	#N/A	#N/A	#N/A	#N/A	#N/A	-2.29394	5.62737	11.5958	0.00066101	0.0281761					gene232	FBgn0037297
gene2208	GB55610	mitochondrial amidoxime reducing component 2	FBgn0033451	Mitochondrial amidoxime reducing component	Marc	-2.30327	6.55902	15.4775	8.34929e-05	0.00584388					gene233	FBgn0028744
gene11979	#N/A	#N/A	#N/A	#N/A	#N/A	-2.32764	5.12824	12.8013	0.000346373	0.0176556					gene234	FBgn0033229
gene5716	GB46277	acidic phospholipase A2 PA4 isoform X4	FBgn0029720	-	CG3009	-2.37155	9.15678	11.8156	0.000587374	0.0258637					gene235	FBgn0031851
gene5199	#N/A	#N/A	#N/A	#N/A	#N/A	-2.38673	3.50816	10.6783	0.001084	0.0382212					gene236	FBgn0031659
gene5842	GB53805	uncharacterized protein DDB_G0272420 isoform X3	FBgn0038098	-	CG7381	-2.44239	6.73014	17.9156	2.30921e-05	0.00204322					gene237	FBgn0017579
gene10310	GB40061	basement membrane-specific heparan sulfate proteoglycan core protein isoform X2	FBgn0053481	defective proboscis extension response 7	dpr7	-2.45505	10.1831	18.9897	1.31425e-05	0.00128399					gene238	FBgn0025621
gene10754	#N/A	#N/A	#N/A	#N/A	#N/A	-2.46677	9.8721	19.501	1.00547e-05	0.00104781					gene239	FBgn0034086
gene10506	#N/A	#N/A	#N/A	#N/A	#N/A	-2.47969	9.30036	22.5534	2.04383e-06	0.000248949					gene240	FBgn0033884
gene3844	GB44078	protein CBFA2T2 isoform X2	FBgn0005636	nervy	nvy	-2.48255	6.78264	11.49	0.000699718	0.0290383					gene241	#N/A
gene10313	#N/A	#N/A	#N/A	#N/A	#N/A	-2.54567	7.29878	10.6254	0.00111544	0.0390806					gene242	FBgn0010583
gene9500	#N/A	#N/A	#N/A	#N/A	#N/A	-2.54612	4.89516	13.7092	0.000213408	0.0122794					gene243	FBgn0020304
gene5246	GB52929	soluble guanylyl cyclase alpha 1 subunit	FBgn0013972	Guanylyl cyclase alpha-subunit at 99B	Gycalpha99B	-2.56426	7.01058	15.6701	7.54088e-05	0.00539892					gene244	FBgn0031995
gene347	GB40857	matrix metalloproteinase-2 isoform X4	FBgn0033438	Matrix metalloproteinase 2	Mmp2	-2.56761	7.20338	12.7423	0.000357482	0.0180259					gene245	FBgn0031452
gene4973	GB43054	FH1/FH2 domain-containing protein 3 isoform X3	FBgn0266084	Formin homology 2 domain containing	Fhos	-2.58303	7.86831	11.0948	0.000865723	0.0331376					gene246	FBgn0034372
gene9490	GB43216	uncharacterized protein LOC413583 isoform X1	FBgn0261547	Ephexin	Exn	-2.59705	4.94416	18.5382	1.66536e-05	0.00154647					gene247	FBgn0034956
gene8719	GB55239	band 3 anion transport protein isoform X5	FBgn0036043	-	CG8177	-2.62277	9.02651	17.7953	2.45991e-05	0.00213625					gene248	FBgn0025549
gene10191	#N/A	#N/A	#N/A	#N/A	#N/A	-2.63339	6.57729	17.7383	2.53475e-05	0.00218105					gene249	FBgn0029942
gene10311	GB40157	uncharacterized protein LOC408421	FBgn0039311	-	CG10513	-2.65118	9.97881	19.1755	1.19231e-05	0.00118965					gene250	FBgn0029709
gene2869	#N/A	#N/A	#N/A	#N/A	#N/A	-2.68598	4.43164	16.444	5.01093e-05	0.00388409					gene251	#N/A
gene3405	#N/A	#N/A	#N/A	#N/A	#N/A	-2.69789	7.67141	24.5993	7.05761e-07	9.8796e-05					gene252	FBgn0026741
gene8685	GB55162	uncharacterized protein LOC551144 isoform X1	FBgn0030870	-	CG6398	-2.70081	5.14635	16.3832	5.17409e-05	0.00395192					gene253	FBgn0029861
gene9133	GB44999	chascon-like	FBgn0263258	chascon	chas	-2.71835	6.28813	17.3588	3.09455e-05	0.00256848					gene254	FBgn0037478
gene8958	#N/A	#N/A	#N/A	#N/A	#N/A	-2.72097	6.26497	17.0801	3.5836e-05	0.00289747					gene255	FBgn0032906
gene5717	#N/A	#N/A	#N/A	#N/A	#N/A	-2.73156	6.71699	14.2741	0.000158026	0.0096871					gene256	FBgn0243511
gene8954	GB47299	esterase FE4 isoform X1	FBgn0039084	-	CG10175	-2.74232	6.16683	17	3.73794e-05	0.00299642					gene259	FBgn0013751
gene10661	GB43618	probable aconitate hydratase, mitochondrial isoform X2	FBgn0010100	Aconitase	Acon	-2.78509	9.18436	20.6256	5.58431e-06	0.000646608					gene260	#N/A
gene1247	#N/A	#N/A	#N/A	#N/A	#N/A	-2.78822	4.46681	12.1819	0.000482547	0.0221853					gene263	FBgn0030686
gene10912	GB54150	uncharacterized protein LOC408462 isoform X2	FBgn0265042	Inwardly rectifying potassium channel 1	Irk1	-2.80685	7.08305	10.8895	0.000967131	0.0355714					gene264	FBgn0027338
gene10660	#N/A	#N/A	#N/A	#N/A	#N/A	-2.80779	9.18383	21.0096	4.5698e-06	0.000542534					gene267	#N/A
gene10425	GB47779	uncharacterized protein LOC410467	FBgn0032797	Hig-anchoring scaffold protein	Hasp	-2.81004	10.3381	28.7703	8.14924e-08	1.44211e-05					gene269	FBgn0040346
gene11720	0	platelet glycoprotein V isoform X2	FBgn0035575	-	CG7509	-2.82839	5.79373	10.2045	0.00140096	0.046104					gene271	#N/A
gene5159	#N/A	#N/A	#N/A	#N/A	#N/A	-2.86059	3.16863	11.0874	0.000869159	0.0331376					gene272	FBgn0032015
gene5440	GB17100	COUP transcription factor 2	FBgn0003651	seven up	svp	-2.86397	7.55605	19.2711	1.13409e-05	0.00115615					gene273	FBgn0032014
gene6577	GB54525	ras-related and estrogen-regulated growth inhibitor	FBgn0031906	-	CG5160	-2.87179	7.50059	10.8461	0.000990051	0.0361311					gene275	FBgn0037000
gene4972	#N/A	#N/A	#N/A	#N/A	#N/A	-2.92171	4.85922	11.2757	0.00078529	0.0310769					gene276	FBgn0032006
gene1412	GB54988	sodium/hydrogen exchanger 9B2 isoform X1	FBgn0031865	Na[+]/H[+] hydrogen antiporter 1	Nha1	-2.94743	5.83778	11.3668	0.000747699	0.0299687					gene277	FBgn0037837
gene2198	0	protein THEM6	FBgn0029838	-	CG4666	-2.94779	4.4248	12.7902	0.000348433	0.0176646					gene278	FBgn0032884
gene10978	#N/A	#N/A	#N/A	#N/A	#N/A	-2.96999	3.67612	11.5964	0.000660806	0.0281761					gene279	FBgn0032726
gene6894	GB41921	adenylate cyclase type 6 isoform X2	FBgn0263131	-	CG43373	-2.98732	7.62802	17.5246	2.83617e-05	0.00239644					gene280	#N/A
gene1520	#N/A	#N/A	#N/A	#N/A	#N/A	-2.99596	3.48977	10.695	0.00107428	0.0380213					gene281	FBgn0284253
gene614	#N/A	#N/A	#N/A	#N/A	#N/A	-3.04035	5.09084	14.2374	0.000161139	0.00968794					gene282	FBgn0027093
gene10913	GB54151	uncharacterized protein LOC408463 isoform X2	FBgn0039081	Inwardly rectifying potassium channel 2	Irk2	-3.07743	10.389	20.3074	6.59463e-06	0.000745194					gene283	FBgn0003345
gene3270	#N/A	#N/A	#N/A	#N/A	#N/A	-3.07911	6.04955	14.833	0.000117459	0.0077581					gene286	#N/A
gene8393	GB50890	solute carrier organic anion transporter family member 5A1 isoform X2	FBgn0032433	Organic anion transporting polypeptide 33Ea	Oatp33Ea	-3.09325	8.58814	35.0105	3.27927e-09	1.09844e-06					gene289	#N/A
gene4523	GB44626	uncharacterized protein LOC725128	FBgn0036993	-	CG5910	-3.09694	3.23489	11.5857	0.000664595	0.0281761					gene290	#N/A
gene11776	GB49981	carbonic anhydrase 7	FBgn0030056	-	CG11284	-3.11959	3.32493	11.9863	0.000535928	0.0240501					gene291	#N/A
gene5433	GB53517	otoferlin isoform X2	FBgn0266757	misfire	mfr	-3.15783	7.74393	11.2159	0.000811012	0.0316937					gene292	#N/A
gene10146	GB54778	CAD protein isoform X2	FBgn0003189	rudimentary	r	-3.16225	6.88655	14.6558	0.000129039	0.00812252					gene293	FBgn0030997
gene10586	GB48474	probable chitinase 10	FBgn0035398	Chitinase 7	Cht7	-3.17529	6.0492	14.7457	0.00012303	0.00795793					gene294	FBgn0030067
gene5446	GB42385	sorbitol dehydrogenase	FBgn0022359	Sorbitol dehydrogenase-2	Sodh-2	-3.17651	7.06619	31.089	2.4647e-08	5.25373e-06					gene297	FBgn0250848
gene2760	GB51506	adenosine receptor A2b	FBgn0039747	Adenosine receptor	AdoR	-3.184	5.26242	26.7422	2.32485e-07	3.63413e-05					gene298	FBgn0000320
gene3834	#N/A	#N/A	#N/A	#N/A	#N/A	-3.19427	5.58691	10.7643	0.00103479	0.0374498					gene299	FBgn0029905
gene11721	#N/A	#N/A	#N/A	#N/A	#N/A	-3.19477	4.74774	10.7855	0.00102298	0.0371879					gene300	FBgn0031829
gene10359	GB40126	uncharacterized protein LOC410456 isoform X1	FBgn0031745	rau	rau	-3.2114	5.44685	12.6557	0.000374416	0.0184717					gene301	#N/A
gene11414	GB50537	coiled-coil domain-containing protein 142	FBgn0039009	-	CG13842	-3.23974	5.69244	12.9972	0.000311963	0.0168155					gene302	FBgn0041707
gene9987	GB52073	probable citrate synthase 2, mitochondrial	FBgn0261955	knockdown	kdn	-3.24038	7.22739	34.151	5.09965e-09	1.44938e-06					gene303	#N/A
gene11582	0	uncharacterized protein LOC102653894	FBgn0039226	Uracil-DNA degrading factor	Ude	-3.24597	4.79433	16.3101	5.37779e-05	0.00397152					gene304	FBgn0031424
gene8394	#N/A	#N/A	#N/A	#N/A	#N/A	-3.31028	5.93684	27.797	1.34737e-07	2.21702e-05					gene305	FBgn0031426
gene3059	#N/A	#N/A	#N/A	#N/A	#N/A	-3.31712	3.50858	13.4858	0.000240379	0.0135001					gene306	FBgn0004242
gene10753	#N/A	#N/A	#N/A	#N/A	#N/A	-3.34401	10.2251	30.392	3.52981e-08	7.19698e-06					gene307	#N/A
gene1001	GB47407	histone H4	FBgn0013981	Histone H4 replacement	His4r	-3.34536	3.10912	10.3895	0.00126731	0.0427557					gene310	FBgn0011818
gene5642	#N/A	#N/A	#N/A	#N/A	#N/A	-3.38944	3.47649	17.65	2.65513e-05	0.00226386					gene311	FBgn0005613
gene5158	GB41417	leucine-rich repeats and immunoglobulin-like domains protein 1	FBgn0268063	larval translucida	ltl	-3.41631	5.6379	34.3619	4.57594e-09	1.40967e-06					gene312	#N/A
gene10548	#N/A	#N/A	#N/A	#N/A	#N/A	-3.44972	3.23371	12.7063	0.000364425	0.0182777					gene313	#N/A
gene9878	#N/A	#N/A	#N/A	#N/A	#N/A	-3.50585	6.0827	15.5993	7.82822e-05	0.00556219					gene315	#N/A
gene12241	#N/A	#N/A	#N/A	#N/A	#N/A	-3.54849	4.06529	17.37	3.07651e-05	0.00256848					gene316	FBgn0046114
gene6062	GB42423	uncharacterized protein LOC724518 isoform X1	FBgn0026239	GUK-holder	gukh	-3.55467	5.15449	20.0135	7.68989e-06	0.000831161					gene317	FBgn0034902
gene4802	GB45654	glutathione hydrolase 1 proenzyme isoform X4	FBgn0025837	-	CG17636	-3.60276	6.66144	35.283	2.85113e-09	1.02849e-06					gene318	FBgn0013307
gene1131	GB15968	glycine receptor subunit alpha-4 isoform X2	FBgn0037950	Histamine-gated chloride channel subunit 1	HisCl1	-3.66349	3.37841	12.0017	0.00053151	0.0239665					gene319	FBgn0034903
gene6926	GB54806	facilitated trehalose transporter Tret1	FBgn0051100	-	CG31100	-3.67581	5.4095	11.286	0.000780936	0.0310356					gene320	#N/A
gene2114	#N/A	#N/A	#N/A	#N/A	#N/A	-3.67934	9.33778	33.4218	7.41896e-09	2.04654e-06					gene322	#N/A
gene7664	#N/A	#N/A	#N/A	#N/A	#N/A	-3.70727	3.00758	13.7815	0.000205353	0.0119628					gene323	FBgn0260439
gene2002	#N/A	#N/A	#N/A	#N/A	#N/A	-3.71464	2.96599	13.593	0.000227036	0.012984					gene324	FBgn0031474
gene11038	#N/A	#N/A	#N/A	#N/A	#N/A	-3.83519	5.01169	19.1807	1.18908e-05	0.00118965					gene325	FBgn0034136
gene469	#N/A	#N/A	#N/A	#N/A	#N/A	-3.92871	2.68415	15.2151	9.59309e-05	0.00642668					gene327	FBgn0035232
gene3721	#N/A	#N/A	#N/A	#N/A	#N/A	-3.94283	4.55312	22.9485	1.66402e-06	0.00021571					gene328	FBgn0266599
gene5160	#N/A	#N/A	#N/A	#N/A	#N/A	-4.03048	2.49798	20.074	7.45025e-06	0.00082207					gene329	FBgn0032916
gene7315	GB42755	anamorsin homolog	FBgn0001977	Cytokine induced apoptosis inhibitor 1	CIAPIN1	-4.04499	4.10905	32.1064	1.45959e-08	3.6025e-06					gene330	#N/A
gene5161	#N/A	#N/A	#N/A	#N/A	#N/A	-4.07251	3.51951	32.2318	1.36834e-08	3.5649e-06					gene331	FBgn0032702
gene2170	GB55378	multidrug resistance protein homolog 49 isoform X1	FBgn0004512	Multi drug resistance 49	Mdr49	-4.11784	8.70612	25.6066	4.18612e-07	6.232e-05					gene332	#N/A
gene10868	GB54123	facilitated trehalose transporter Tret1-2 homolog	FBgn0034045	-	CG8249	-4.1587	4.53396	10.727	0.00105584	0.0377348					gene334	#N/A
gene3429	GB49543	alanine--glyoxylate aminotransferase 2-like	FBgn0036381	-	CG8745	-4.16375	9.79178	18.8668	1.40175e-05	0.00134153					gene335	#N/A
gene8520	GB46635	phytanoyl-CoA dioxygenase	FBgn0037819	-	CG14688	-4.20092	3.42039	15.3421	8.96959e-05	0.00609607					gene336	FBgn0033085
gene4497	GB44469	protein rolling stone isoform X2	FBgn0264308	-	CG43778	-4.20944	4.26773	11.8178	0.000586683	0.0258637					gene337	FBgn0026149
gene6172	#N/A	#N/A	#N/A	#N/A	#N/A	-4.24492	2.82509	10.1529	0.00144076	0.0466215					gene338	FBgn0030026
gene8530	#N/A	#N/A	#N/A	#N/A	#N/A	-4.25504	3.21408	10.4917	0.00119913	0.0412135					gene339	FBgn0020653
gene11001	GB52756	apyrase isoform X1	FBgn0259101	-	CG42249	-4.28562	7.4406	26.7884	2.27e-07	3.60853e-05					gene341	#N/A
gene2387	GB55515	inositol oxygenase	FBgn0036262	-	CG6910	-4.29514	8.88391	15.5843	7.89068e-05	0.00556442					gene342	FBgn0034240
gene4668	GB47849	pyrroline-5-carboxylate reductase 2 isoform X2	FBgn0038516	Pyrroline-5-carboxylate reductase-like 2	P5cr-2	-4.39052	6.72776	20.8701	4.91514e-06	0.000576238					gene343	FBgn0033029
gene10193	#N/A	#N/A	#N/A	#N/A	#N/A	-4.41452	4.41034	17.1582	3.43918e-05	0.00282948					gene344	FBgn0032919
gene7316	GB42738	protein cueball	FBgn0011204	cueball	cue	-4.6856	4.06246	34.3268	4.65931e-09	1.40967e-06					gene345	FBgn0260222
gene5076	#N/A	#N/A	#N/A	#N/A	#N/A	-4.77007	4.99449	47.24	6.28043e-12	3.27245e-09					gene346	FBgn0050290
gene6559	GB40566	cuticular protein 6 precursor	FBgn0035281	Cuticular protein 62Bc	Cpr62Bc	-4.83314	6.38588	26.4959	2.64092e-07	4.06052e-05					gene347	FBgn0033438
gene8983	#N/A	#N/A	#N/A	#N/A	#N/A	-5.06978	2.03638	10.5114	0.0011864	0.04106					gene356	#N/A
gene7222	#N/A	#N/A	#N/A	#N/A	#N/A	-5.08595	11.113	43.4049	4.45079e-11	2.0872e-08					gene357	FBgn0026083
gene386	#N/A	#N/A	#N/A	#N/A	#N/A	-5.1331	0.20948	10.6164	0.00112087	0.0390806					gene358	FBgn0030670
gene4543	#N/A	#N/A	#N/A	#N/A	#N/A	-5.15906	3.5149	20.1317	7.22868e-06	0.000807117					gene359	#N/A
gene1665	0	aquaporin-11	FBgn0033807	aquaporin	AQP	-5.31312	2.00531	12.4277	0.00042301	0.0200374					gene360	#N/A
gene7600	#N/A	#N/A	#N/A	#N/A	#N/A	-5.37232	3.00552	14.6803	0.000127373	0.00812252					gene361	FBgn0039069
gene12234	GB45986	scavenger receptor class B member 1	FBgn0035290	debris buster	dsb	-5.39459	3.91725	19.9876	7.79465e-06	0.000831161					gene363	FBgn0001112
gene2476	#N/A	#N/A	#N/A	#N/A	#N/A	-5.49453	6.28475	57.8881	2.77461e-14	2.16859e-11					gene366	#N/A
gene9793	GB40619	troponin C type IIIa	FBgn0013348	Troponin C at 41C	TpnC41C	-5.50203	1.96355	11.2426	0.000799425	0.0313716					gene370	FBgn0037324
gene9730	#N/A	#N/A	#N/A	#N/A	#N/A	-5.65215	2.23762	23.5979	1.18718e-06	0.000161371					gene371	FBgn0037326
gene4620	#N/A	#N/A	#N/A	#N/A	#N/A	-5.67322	2.40948	18.5562	1.6497e-05	0.00154647					gene372	#N/A
gene4680	#N/A	#N/A	#N/A	#N/A	#N/A	-5.7905	7.8273	57.3895	3.57514e-14	2.4301e-11					gene373	FBgn0039150
gene1035	GB47503	delta-1-pyrroline-5-carboxylate synthase isoform X2	FBgn0037146	-	CG7470	-5.95514	8.37676	31.6771	1.82053e-08	4.16456e-06					gene374	FBgn0039149
gene3571	#N/A	#N/A	#N/A	#N/A	#N/A	-6.02268	5.74887	58.8849	1.67171e-14	1.42536e-11					gene375	#N/A
gene12365	0	ATP synthase F0 subunit 6	FBgn0013672	mitochondrial ATPase subunit 6	mt:ATPase6	-6.18036	3.61414	14.2441	0.000160565	0.00968794					gene376	FBgn0000064
gene6612	#N/A	#N/A	#N/A	#N/A	#N/A	-6.21034	0.868307	11.015	0.000903786	0.0336373					gene378	FBgn0263257
gene8531	GB46640	uncharacterized protein LOC100576552 isoform X4	FBgn0033628	-	CG13203	-6.25162	3.5295	11.4679	0.000708101	0.0292567					gene380	#N/A
gene2179	GB55629	capa receptor-like GPCR isoform X1	FBgn0037100	Capability receptor	CapaR	-6.45556	1.12939	14.5477	0.000136653	0.00854445					gene381	FBgn0052133
gene5757	#N/A	#N/A	#N/A	#N/A	#N/A	-6.55424	3.29942	15.3106	9.12034e-05	0.00615393					gene382	FBgn0038211
gene10876	#N/A	#N/A	#N/A	#N/A	#N/A	-6.6943	1.70881	13.072	0.000299742	0.0163447					gene383	#N/A
gene9693	#N/A	#N/A	#N/A	#N/A	#N/A	-7.47599	0.436882	16.8109	4.12946e-05	0.00325464					gene384	FBgn0014024
gene2040	GB52446	uncharacterized protein LOC726987	FBgn0020300	geko	geko	-8.05765	4.21771	28.3216	1.02745e-07	1.75209e-05					gene385	FBgn0260997
gene10301	GB12811	loricrin	FBgn0003065	-	CG2150	-8.17273	1.40986	30.0315	4.25085e-08	8.48271e-06					gene386	#N/A
gene6944	GB54818	muscle LIM protein Mlp84B isoform X2	FBgn0014863	Muscle LIM protein at 84B	Mlp84B	-8.51257	2.93247	11.2634	0.000790502	0.0311518					gene387	FBgn0023534
gene9804	#N/A	#N/A	#N/A	#N/A	#N/A	-9.0273	4.25664	27.6085	1.48527e-07	2.40178e-05					gene388	FBgn0034913
gene1912	#N/A	#N/A	#N/A	#N/A	#N/A	-9.75136	0.780233	19.9866	7.7985e-06	0.000831161					gene389	FBgn0029174
gene10302	GB15106	lysozyme	FBgn0034539	-	CG11159	-10.1067	4.95349	65.9838	4.54648e-16	7.1069e-13					gene390	#N/A
gene10267	#N/A	#N/A	#N/A	#N/A	#N/A	-12.7902	2.65586	19.0228	1.29168e-05	0.00127523					gene391	FBgn0014870
gene3589	#N/A	#N/A	#N/A	#N/A	#N/A	-13.3347	2.9705	34.6988	3.84865e-09	1.24471e-06					gene392	#N/A
															gene393	FBgn0004649
															gene395	FBgn0004419
															gene396	FBgn0015399
															gene398	#N/A
															gene400	#N/A
															gene401	#N/A
															gene402	#N/A
															gene403	#N/A
															gene405	#N/A
															gene406	FBgn0086693
															gene409	#N/A
															gene411	#N/A
															gene412	#N/A
															gene413	#N/A
															gene414	FBgn0011708
															gene415	FBgn0031842
															gene416	#N/A
															gene417	#N/A
															gene418	#N/A
															gene420	#N/A
															gene425	#N/A
															gene426	FBgn0036305
															gene428	#N/A
															gene429	FBgn0036760
															gene430	FBgn0001134
															gene431	#N/A
															gene433	#N/A
															gene434	FBgn0030073
															gene436	FBgn0029688
															gene437	FBgn0030485
															gene438	FBgn0030991
															gene439	FBgn0051974
															gene440	FBgn0031717
															gene441	FBgn0029798
															gene442	FBgn0029820
															gene443	FBgn0031392
															gene445	FBgn0029736
															gene446	FBgn0036213
															gene447	FBgn0031601
															gene448	FBgn0024994
															gene449	#N/A
															gene450	FBgn0023477
															gene451	FBgn0026400
															gene453	FBgn0032042
															gene454	#N/A
															gene455	FBgn0028554
															gene456	FBgn0022069
															gene457	#N/A
															gene458	#N/A
															gene459	#N/A
															gene460	FBgn0011586
															gene461	FBgn0003074
															gene462	FBgn0034141
															gene463	FBgn0028400
															gene464	FBgn0037465
															gene465	FBgn0033494
															gene467	#N/A
															gene468	#N/A
															gene469	#N/A
															gene470	FBgn0036377
															gene471	#N/A
															gene472	#N/A
															gene473	FBgn0024191
															gene474	FBgn0264078
															gene475	#N/A
															gene476	FBgn0030590
															gene478	FBgn0266435
															gene479	FBgn0030592
															gene480	#N/A
															gene481	#N/A
															gene482	#N/A
															gene483	FBgn0030596
															gene484	FBgn0030598
															gene485	#N/A
															gene486	#N/A
															gene487	FBgn0023215
															gene488	#N/A
															gene489	FBgn0011754
															gene490	FBgn0025519
															gene491	#N/A
															gene492	FBgn0263776
															gene493	#N/A
															gene494	#N/A
															gene496	FBgn0261108
															gene497	FBgn0011327
															gene498	#N/A
															gene501	#N/A
															gene502	#N/A
															gene503	FBgn0037262
															gene504	FBgn0039864
															gene506	#N/A
															gene507	FBgn0053094
															gene508	FBgn0030873
															gene509	FBgn0004449
															gene510	#N/A
															gene519	#N/A
															gene520	FBgn0015278
															gene522	#N/A
															gene523	FBgn0000251
															gene526	#N/A
															gene527	#N/A
															gene528	FBgn0032475
															gene529	FBgn0001994
															gene531	FBgn0035916
															gene532	FBgn0015376
															gene533	#N/A
															gene535	#N/A
															gene537	#N/A
															gene538	FBgn0052250
															gene539	FBgn0035733
															gene540	#N/A
															gene541	#N/A
															gene542	FBgn0052296
															gene547	#N/A
															gene549	FBgn0038704
															gene550	FBgn0020386
															gene552	#N/A
															gene554	#N/A
															gene556	#N/A
															gene559	FBgn0030081
															gene560	FBgn0034816
															gene561	FBgn0030854
															gene563	FBgn0040007
															gene564	FBgn0036505
															gene565	FBgn0037364
															gene566	FBgn0264959
															gene567	FBgn0032216
															gene568	FBgn0030011
															gene569	FBgn0011211
															gene570	FBgn0030752
															gene571	FBgn0026777
															gene573	FBgn0039153
															gene574	FBgn0005536
															gene575	FBgn0033738
															gene576	#N/A
															gene577	FBgn0035648
															gene578	FBgn0263199
															gene579	FBgn0050421
															gene580	FBgn0015558
															gene581	#N/A
															gene582	FBgn0031174
															gene583	FBgn0011787
															gene584	#N/A
															gene585	FBgn0010269
															gene586	#N/A
															gene587	FBgn0029897
															gene588	FBgn0029896
															gene590	#N/A
															gene591	FBgn0017418
															gene592	FBgn0037679
															gene593	FBgn0263993
															gene594	FBgn0023528
															gene595	FBgn0029974
															gene597	#N/A
															gene599	#N/A
															gene603	FBgn0030723
															gene605	FBgn0035170
															gene607	FBgn0036278
															gene609	FBgn0052190
															gene610	FBgn0004870
															gene611	#N/A
															gene613	FBgn0050021
															gene614	#N/A
															gene615	FBgn0030805
															gene616	FBgn0031628
															gene618	FBgn0035636
															gene620	FBgn0030109
															gene622	FBgn0053639
															gene623	#N/A
															gene624	FBgn0083228
															gene625	#N/A
															gene626	#N/A
															gene628	FBgn0031454
															gene629	FBgn0031455
															gene630	FBgn0263239
															gene631	#N/A
															gene633	FBgn0032154
															gene634	FBgn0051915
															gene635	FBgn0262716
															gene636	FBgn0027549
															gene637	FBgn0036008
															gene638	#N/A
															gene640	FBgn0266099
															gene642	FBgn0052528
															gene643	FBgn0035374
															gene645	FBgn0029958
															gene646	FBgn0283469
															gene647	FBgn0041171
															gene649	FBgn0036317
															gene650	FBgn0040805
															gene651	#N/A
															gene652	FBgn0001189
															gene653	FBgn0036754
															gene654	FBgn0031191
															gene655	FBgn0028467
															gene656	FBgn0023129
															gene657	FBgn0035132
															gene658	FBgn0033688
															gene659	#N/A
															gene660	FBgn0036827
															gene661	FBgn0031768
															gene662	FBgn0035420
															gene663	FBgn0031238
															gene665	FBgn0032222
															gene666	FBgn0042641
															gene667	#N/A
															gene668	FBgn0259166
															gene669	FBgn0003326
															gene670	FBgn0037922
															gene671	FBgn0085385
															gene672	FBgn0034527
															gene673	FBgn0086367
															gene674	FBgn0032635
															gene675	#N/A
															gene676	FBgn0024277
															gene677	FBgn0030552
															gene678	#N/A
															gene679	FBgn0010114
															gene680	#N/A
															gene681	FBgn0030360
															gene682	FBgn0267796
															gene683	FBgn0261555
															gene684	FBgn0030683
															gene685	FBgn0035356
															gene686	FBgn0011828
															gene687	#N/A
															gene689	FBgn0035235
															gene690	FBgn0035987
															gene692	FBgn0035904
															gene693	#N/A
															gene694	FBgn0010762
															gene695	FBgn0035959
															gene696	FBgn0033232
															gene698	FBgn0261822
															gene699	FBgn0034797
															gene700	FBgn0003090
															gene701	#N/A
															gene703	#N/A
															gene707	FBgn0026619
															gene708	FBgn0033244
															gene709	FBgn0031816
															gene710	FBgn0002914
															gene711	#N/A
															gene712	FBgn0026417
															gene713	FBgn0034118
															gene714	#N/A
															gene715	#N/A
															gene716	#N/A
															gene719	#N/A
															gene721	FBgn0024956
															gene722	FBgn0260995
															gene723	#N/A
															gene724	FBgn0014092
															gene725	FBgn0266672
															gene726	FBgn0004915
															gene727	#N/A
															gene728	FBgn0261985
															gene729	FBgn0002183
															gene730	FBgn0032299
															gene731	FBgn0027498
															gene733	FBgn0032076
															gene735	FBgn0024273
															gene736	#N/A
															gene737	FBgn0039554
															gene739	FBgn0034962
															gene740	FBgn0015756
															gene741	FBgn0032167
															gene742	#N/A
															gene743	#N/A
															gene744	FBgn0053182
															gene745	#N/A
															gene746	#N/A
															gene747	FBgn0015801
															gene748	FBgn0260049
															gene749	FBgn0052121
															gene750	FBgn0037327
															gene752	#N/A
															gene753	FBgn0021761
															gene754	#N/A
															gene755	#N/A
															gene756	FBgn0020620
															gene757	FBgn0027786
															gene758	FBgn0036621
															gene759	FBgn0052103
															gene760	FBgn0030239
															gene761	FBgn0025109
															gene763	#N/A
															gene764	#N/A
															gene765	FBgn0037050
															gene766	FBgn0032719
															gene768	#N/A
															gene769	FBgn0034346
															gene772	FBgn0039683
															gene773	#N/A
															gene774	FBgn0040907
															gene777	FBgn0000996
															gene778	FBgn0029685
															gene779	FBgn0030481
															gene780	FBgn0033544
															gene781	FBgn0030465
															gene782	FBgn0033507
															gene783	FBgn0052226
															gene784	FBgn0037203
															gene785	FBgn0037202
															gene786	FBgn0044324
															gene789	FBgn0010348
															gene790	#N/A
															gene791	#N/A
															gene792	FBgn0003463
															gene794	#N/A
															gene795	#N/A
															gene796	FBgn0014031
															gene797	FBgn0263706
															gene799	FBgn0266409
															gene800	FBgn0265784
															gene801	FBgn0034269
															gene803	FBgn0036919
															gene804	FBgn0027785
															gene806	#N/A
															gene807	FBgn0029094
															gene808	FBgn0051998
															gene809	#N/A
															gene810	FBgn0266518
															gene811	FBgn0037235
															gene812	FBgn0037249
															gene813	#N/A
															gene814	FBgn0038874
															gene815	FBgn0000527
															gene816	#N/A
															gene817	#N/A
															gene818	#N/A
															gene820	FBgn0264302
															gene822	FBgn0027111
															gene823	FBgn0035397
															gene825	FBgn0036007
															gene826	#N/A
															gene829	FBgn0035676
															gene830	FBgn0250911
															gene831	FBgn0035357
															gene832	FBgn0010247
															gene833	FBgn0015834
															gene834	#N/A
															gene835	FBgn0036702
															gene836	#N/A
															gene838	FBgn0004880
															gene839	#N/A
															gene840	#N/A
															gene841	#N/A
															gene842	#N/A
															gene843	#N/A
															gene844	#N/A
															gene845	FBgn0040623
															gene855	FBgn0050380
															gene857	FBgn0034057
															gene858	FBgn0014411
															gene859	FBgn0053523
															gene860	#N/A
															gene861	FBgn0035769
															gene862	FBgn0035802
															gene864	#N/A
															gene867	#N/A
															gene870	FBgn0035540
															gene871	FBgn0069973
															gene873	#N/A
															gene875	#N/A
															gene883	FBgn0040765
															gene887	FBgn0264502
															gene888	FBgn0010341
															gene889	#N/A
															gene890	#N/A
															gene891	FBgn0265767
															gene892	FBgn0263220
															gene893	#N/A
															gene894	FBgn0250820
															gene895	FBgn0035102
															gene896	FBgn0037680
															gene897	FBgn0039620
															gene898	FBgn0032923
															gene899	#N/A
															gene900	FBgn0264753
															gene902	FBgn0015803
															gene904	#N/A
															gene905	FBgn0040069
															gene906	#N/A
															gene907	FBgn0039900
															gene908	FBgn0030889
															gene912	FBgn0002922
															gene913	FBgn0039911
															gene914	FBgn0266053
															gene915	#N/A
															gene916	FBgn0011202
															gene917	FBgn0014395
															gene918	FBgn0026374
															gene919	FBgn0036289
															gene920	FBgn0030101
															gene921	#N/A
															gene922	FBgn0033644
															gene923	FBgn0025743
															gene924	#N/A
															gene925	FBgn0038889
															gene928	FBgn0040005
															gene929	FBgn0051683
															gene930	FBgn0031314
															gene932	FBgn0041184
															gene934	FBgn0051713
															gene935	FBgn0260934
															gene936	#N/A
															gene937	#N/A
															gene938	FBgn0052225
															gene940	FBgn0037015
															gene942	FBgn0033766
															gene943	FBgn0033183
															gene944	FBgn0035383
															gene945	FBgn0028662
															gene946	#N/A
															gene947	FBgn0026479
															gene948	FBgn0261797
															gene949	FBgn0034049
															gene950	FBgn0029969
															gene951	FBgn0015247
															gene952	FBgn0260635
															gene953	FBgn0037716
															gene955	FBgn0031952
															gene956	FBgn0028974
															gene957	FBgn0001086
															gene958	FBgn0001259
															gene959	#N/A
															gene960	FBgn0010409
															gene961	FBgn0020764
															gene962	FBgn0033663
															gene963	FBgn0014020
															gene964	FBgn0032640
															gene966	FBgn0001104
															gene967	#N/A
															gene968	FBgn0025186
															gene969	FBgn0037883
															gene970	FBgn0053051
															gene971	FBgn0037525
															gene972	FBgn0037702
															gene973	#N/A
															gene974	FBgn0267390
															gene975	#N/A
															gene976	#N/A
															gene977	FBgn0003321
															gene978	FBgn0010520
															gene979	FBgn0001075
															gene982	#N/A
															gene983	#N/A
															gene984	FBgn0036819
															gene985	#N/A
															gene986	FBgn0004860
															gene987	FBgn0023507
															gene988	#N/A
															gene989	FBgn0031538
															gene990	#N/A
															gene991	FBgn0031696
															gene992	FBgn0033564
															gene993	FBgn0020224
															gene994	FBgn0035438
															gene995	FBgn0035266
															gene996	FBgn0038107
															gene997	FBgn0034674
															gene998	FBgn0051617
															gene999	FBgn0061209
															gene1001	FBgn0013981
															gene1005	#N/A
															gene1007	FBgn0004378
															gene1008	FBgn0033995
															gene1009	FBgn0027588
															gene1015	FBgn0000492
															gene1016	#N/A
															gene1017	#N/A
															gene1018	FBgn0016685
															gene1019	FBgn0039296
															gene1020	FBgn0039714
															gene1021	FBgn0039667
															gene1022	#N/A
															gene1023	FBgn0028499
															gene1024	#N/A
															gene1025	FBgn0038183
															gene1026	FBgn0085384
															gene1027	FBgn0027868
															gene1028	FBgn0038271
															gene1029	FBgn0259482
															gene1030	FBgn0284252
															gene1031	#N/A
															gene1032	FBgn0031634
															gene1033	FBgn0004514
															gene1035	FBgn0037146
															gene1036	FBgn0036733
															gene1037	#N/A
															gene1038	#N/A
															gene1039	#N/A
															gene1040	#N/A
															gene1041	#N/A
															gene1042	FBgn0051613
															gene1044	FBgn0260499
															gene1045	FBgn0005619
															gene1046	#N/A
															gene1047	FBgn0000448
															gene1048	FBgn0086446
															gene1049	FBgn0015561
															gene1050	FBgn0040696
															gene1051	FBgn0040697
															gene1052	FBgn0035505
															gene1053	FBgn0035504
															gene1054	FBgn0285955
															gene1056	FBgn0262562
															gene1057	FBgn0038545
															gene1058	FBgn0036742
															gene1060	FBgn0260386
															gene1061	#N/A
															gene1062	#N/A
															gene1064	FBgn0034012
															gene1066	FBgn0038248
															gene1067	#N/A
															gene1068	FBgn0039505
															gene1069	#N/A
															gene1070	FBgn0263346
															gene1073	FBgn0039354
															gene1074	FBgn0030204
															gene1075	FBgn0015949
															gene1077	#N/A
															gene1079	#N/A
															gene1080	FBgn0259821
															gene1081	FBgn0037766
															gene1082	#N/A
															gene1083	#N/A
															gene1084	FBgn0034789
															gene1087	FBgn0035543
															gene1091	FBgn0086904
															gene1092	FBgn0033309
															gene1093	#N/A
															gene1094	FBgn0034982
															gene1098	#N/A
															gene1100	#N/A
															gene1101	FBgn0261836
															gene1103	FBgn0031702
															gene1104	FBgn0031700
															gene1105	FBgn0027505
															gene1106	FBgn0020497
															gene1107	FBgn0035028
															gene1108	FBgn0085390
															gene1109	FBgn0283682
															gene1110	FBgn0031361
															gene1117	FBgn0032054
															gene1118	FBgn0263200
															gene1121	FBgn0015546
															gene1122	#N/A
															gene1123	FBgn0086909
															gene1124	FBgn0051619
[truncated: 8,532 more rows]

## Sheet: Table S4
hb.gene.ID	hb.GB.ID	hb.gene.name	dmel.flybase.gene	dmel.flybase.name	dmel.flybase.symbol	logFC	logCPM	LR	PValue	FDR				universe	hb.gene.ID	dmel.flybase.gene
[truncated: 9,703 more rows]

[truncated: 17 more sheets: Table S5, Table S6, Table S7, Table S8, Table S9, Table S10, Table S11, Table S12, Table S13, Table S14, Table S15, Table S16, Table S17, Table S18, Table S19, Table S20, Table S21]
